# Supplementary material for: SuperCT: a supervised-learning framework for enhanced characterization of single-cell transcriptomic profiles
Source: Nucleic Acids Res. 2019 Feb 25;47(8):e48. doi: 10.1093/nar/gkz116 (PMC6486558; doi:10.1093/nar/gkz116)
Supplement: Supplementary Data [file gkz116_supplemental_files.zip]

Archive with 6 entries (6 files):
- Supplementaries_final_after_acceptance.docx
- Suppl_Table_1.xlsx
- Suppl_Table_2.xlsx
- Suppl_Table_3.xlsx
- Suppl_Table_4.xlsx
- Suppl_Table_5.xlsx
