# Supplementary material for: SuperCT: a supervised-learning framework for enhanced characterization of single-cell transcriptomic profiles
Source: Nucleic Acids Res. 2019 Feb 25;47(8):e48. doi: 10.1093/nar/gkz116 (PMC6486558; doi:10.1093/nar/gkz116)
Supplement: Supplementary Data [file gkz116_supplemental_files.zip › Suppl_Table_1.xlsx]

## Sheet: TMC2MCA.csv
TMC annotation	SuperCT annotation
granulocyte	Granulocyte
granulocytopoietic cell	Granulocyte
mast cell	Granulocyte
basophil	Granulocyte
type II pneumocyte	At2
alveolar macrophage	Mono/Macrophage
classical monocyte	Mono/Macrophage
macrophage	Mono/Macrophage
promonocyte	Mono/Macrophage
non-classical monocyte	Mono/Macrophage
monocyte	Mono/Macrophage
duct epithelial cell	Epithelial
epithelial cell	Epithelial
kidney loop of Henle ascending limb epithelial cell	Epithelial
luminal epithelial cell of mammary gland	Epithelial
kidney collecting duct epithelial cell	Epithelial
endothelial cell	Endothelial
kidney capillary endothelial cell	Endothelial
endothelial cell of hepatic sinusoid	Endothelial
lung endothelial cell	Endothelial
kidney proximal straight tubule epithelial cell	Proximal tubule
stromal cell	Stromal
fibroblast	Stromal
immature T cell	Tcell
T cell	Tcell
DN1 thymic pro-T cell	Tcell
hematopoietic precursor cell	Multipotent
B cell	Bcell
immature B cell	Bcell
late pro-B cell	Bcell
Fraction A pre-pro B cell	Bcell
early pro-B cell	Bcell
natural killer cell	Nkcell
dendritic cell	Dendritic
Langerhans cell	Dendritic
professional antigen presenting cell	Dendritic
mesangial cell	Smooth Muscle
luminal epithelial cell of mammary gland	Alveoli
erythroblast	Redblood
erythrocyte	Redblood
proerythroblast	Redblood
cardiac muscle cell	Cardiomyocyte
skeletal muscle satellite cell	Unknown
hepatocyte	Unknown
bladder urothelial cell	Unknown
blood cell	Unknown
ciliated columnar cell of tracheobronchial tree	Unknown
endocardial cell	Unknown
blood cell	Unknown
myeloid cell	Unknown
neuroendocrine cell	Unknown
mesenchymal stem cell	Unknown
mesenchymal cell	Unknown
basal cell	Unknown
basal cell of epidermis	Unknown
keratinocyte	Unknown
leukocyte	Unknown
kidney cell	Unknown
bladder cell	Unknown
