# Supplementary material for: SuperCT: a supervised-learning framework for enhanced characterization of single-cell transcriptomic profiles
Source: Nucleic Acids Res. 2019 Feb 25;47(8):e48. doi: 10.1093/nar/gkz116 (PMC6486558; doi:10.1093/nar/gkz116)
Supplement: Supplementary Data [file gkz116_supplemental_files.zip › Suppl_Table_2.xlsx]

## Sheet: Acinar.csv
feat_name	feat_imp	odds_ratio	pos_ratio	neg_ratio
CPA2	0.0191465	1479.09	0.990865	0.00913473
CPA1	0.0167841	653.591	0.989559	0.0104412
CTRB2	0.0154806	450.256	0.986672	0.0133281
PNLIPRP1	0.0154685	449.687	0.987336	0.0126643
CLPS	0.0137229	306.215	0.971679	0.0283208
SERPINA6	0.00945784	323.304	0.994679	0.00532069
CEL	0.00871669	190.417	0.992588	0.00741209
AMBP	0.00786079	128.009	0.990338	0.00966153
SPINK1	0.00734376	61.9176	0.976494	0.0235059
CELA1	0.007287	49.5177	0.962534	0.0374661
TTR	0.00651599	37.6022	0.951318	0.0486817
HBA1	0.0064709	84.2703	0.793404	0.206596
HBB	0.00585925	41.4402	0.808487	0.191513
REG1A	0.00504766	54.78	0.985813	0.0141868
HBG2	0.00433288	16.6267	0.868879	0.131121
GP2	0.00407675	127.896	0.993879	0.00612143
PRSS3	0.00407118	48.841	0.987367	0.0126327
CELA2A	0.00406643	105.65	0.993246	0.00675359
GAMT	0.00394209	23.6326	0.967133	0.0328671
CPB1	0.00390527	59.2467	0.989959	0.0100408
SYCN	0.00389483	60.1218	0.990112	0.00988805
TMED6	0.00375094	45.1683	0.987357	0.0126432
RNASE1	0.00347406	43.8426	0.987884	0.0121164
CLDN10	0.00344504	32.2978	0.982984	0.0170157
CELA3B	0.00338417	34.0807	0.984391	0.0156091
CTRL	0.00329555	37.829	0.98653	0.0134703
PNLIP	0.00323463	35.6332	0.985871	0.0141288
PCBD1	0.0032155	21.043	0.971537	0.0284631
GC	0.00318342	73.4274	0.99253	0.00747004
INS	0.00315803	22.881	0.975609	0.0243909
DLK1	0.0031242	11.1441	0.890684	0.109316
REG1B	0.00286656	106.762	0.994042	0.00595812
NUPR1	0.00286262	10.3319	0.897358	0.102642
HBZ	0.00275069	10.0438	0.90132	0.0986804
SERPINI2	0.00265704	113.164	0.994268	0.00573159
TFF2	0.00265336	25.4713	0.982916	0.0170842
BEX1	0.0025508	11.9454	0.946177	0.0538233
CLU	0.00248129	8.86375	0.892733	0.107267
PDIA2	0.00244366	58.9873	0.992477	0.00752272
IAPP	0.00244333	21.1747	0.980224	0.0197761
ZG16	0.00243197	18.6926	0.976642	0.0233584
P2RX1	0.00225783	35.8451	0.989643	0.0103569
VTN	0.00203546	37.1187	0.990607	0.00939286
CUZD1	0.0020055	64.7045	0.993378	0.00662189
ERP27	0.00191996	57.2602	0.993083	0.0069169
PLA2G1B	0.00185051	13.1334	0.971658	0.0283419
PTF1A	0.00180995	82.2153	0.994131	0.00586856
ALDH1B1	0.00178859	15.5167	0.978638	0.0213618
DMBT1	0.00178613	23.5708	0.987078	0.0129224
RBPJL	0.0017055	37.1585	0.991519	0.0084815

## Sheet: Adipocyte.csv
feat_name	feat_imp	odds_ratio	pos_ratio	neg_ratio
ADIPOQ	0.0100459	2224.8	0.993562	0.00643751
CFD	0.00969513	5866.97	0.987873	0.012127
CIDEC	0.00931477	1341.99	0.995912	0.00408798
FABP4	0.00651269	2475.34	0.944775	0.0552245
CDO1	0.00617975	215.402	0.981198	0.0188015
RETN	0.00591082	338.473	0.9944	0.00559989
LPL	0.00564163	465.375	0.929224	0.0707757
PNPLA2	0.00448517	87.6302	0.93395	0.0660503
CAT	0.00410408	66.9278	0.929193	0.0708073
MGST1	0.00385495	99.0105	0.866909	0.133091
PLIN1	0.00382852	306.821	0.996544	0.00345581
BCAT2	0.00380095	53.1709	0.945213	0.0547873
B3GALT2	0.00376869	291.063	0.996449	0.00355064
CYP2F1	0.00371666	150.845	0.993483	0.00651653
CA3	0.00366981	54.0522	0.963977	0.0360227
BNIP3	0.00360764	47.1946	0.928597	0.0714026
PPP1R1A	0.00356366	72.5683	0.98299	0.0170104
AGT	0.00350971	88.5422	0.988078	0.0119215
ANXA8	0.00343302	88.9712	0.988663	0.0113368
MRAP	0.00338884	93.8854	0.989743	0.0102568
SLC27A1	0.0033791	80.1784	0.987172	0.0128276
ACSL1	0.00337327	43.3522	0.954368	0.0456315
APOC4	0.00323047	188.395	0.99557	0.0044304
ARL4A	0.00320008	37.5115	0.898791	0.101209
CHCHD10	0.00318006	92.442	0.798831	0.201169
APOE	0.00297859	597.968	0.733439	0.266561
LIPE	0.00274762	56.1222	0.985139	0.0148611
PCK1	0.00270115	73.8758	0.99017	0.00983011
HSD17B10	0.0026836	26.7925	0.868969	0.131031
C10orf10	0.00260247	57.9411	0.987083	0.0129172
CHPT1	0.00257025	37.3414	0.974361	0.0256394
CD36	0.00254617	29.6096	0.959721	0.0402792
GPX3	0.00251289	30.4871	0.797313	0.202687
FXYD1	0.00245	24.443	0.941799	0.058201
CYB5A	0.00244577	34.4453	0.766274	0.233726
ALDH6A1	0.00240805	42.9141	0.982247	0.0177532
GLUL	0.00232887	20.6378	0.915838	0.0841617
ECI1	0.00219599	20.5351	0.936731	0.0632688
GSTZ1	0.00210738	26.3413	0.968171	0.0318293
ACOX1	0.00206421	29.8528	0.975651	0.0243487
GPD1	0.00195565	47.8852	0.988927	0.0110734
AIFM2	0.00192609	39.881	0.986108	0.0138917
CA5B	0.00192238	89.2471	0.994537	0.00546293
IVNS1ABP	0.00187732	14.5197	0.82772	0.17228
GSN	0.00186467	14.2016	0.840954	0.159046
NNMT	0.00186423	37.7779	0.985682	0.0143185
HCAR2	0.00186058	31.4564	0.981272	0.0187278
ANGPTL4	0.00183325	21.5463	0.965036	0.0349638
SLC1A5	0.00182749	15.5109	0.925405	0.074595
SFXN1	0.00181202	13.6631	0.87519	0.12481

## Sheet: Alveoli
feat_name	feat_imp	odds_ratio	pos_ratio	neg_ratio
CSN3	0.0231562	4485.69	0.975551	0.0244488
CSN2	0.0166999	190.209	0.97375	0.0262505
FXYD3	0.0166307	188.194	0.971911	0.028089
TF	0.0160536	436.871	0.932053	0.0679468
CP	0.0138766	145.846	0.985292	0.0147083
CLU	0.0122716	118.118	0.898312	0.101688
IGFBP5	0.0122233	79.55	0.968492	0.031508
KRT8	0.0113504	77.2305	0.90014	0.0998604
MFGE8	0.0112596	104.149	0.875538	0.124462
KRT18	0.0104268	58.8258	0.893107	0.106893
KRT19	0.00985293	44.2879	0.94142	0.0585803
MGST1	0.00877675	38.7633	0.869548	0.130452
LCN2	0.00871854	92.1191	0.787004	0.212996
CCK	0.00834745	106.836	0.990059	0.00994073
PLET1	0.00817746	50.506	0.977874	0.0221256
PLB1	0.00788221	87.6785	0.988832	0.0111682
FOS	0.00767888	54.0905	0.768471	0.231529
ATF3	0.00716352	24.2011	0.925394	0.0746056
ATP6V1B1	0.0067239	135.857	0.992319	0.00768076
BTN1A1	0.00665791	172.832	0.993041	0.00695904
ALDOC	0.00639293	37.6316	0.977595	0.0224048
CLDN3	0.00634019	20.3148	0.92561	0.0743896
EPCAM	0.00608461	21.9535	0.947947	0.0520532
JUN	0.00590234	16.9732	0.84954	0.15046
LY6E	0.00561467	82.0393	0.618101	0.381899
PLIN2	0.00559788	15.9652	0.899276	0.100724
FOSB	0.00556877	17.6857	0.931511	0.0684894
IER3	0.00545936	14.9725	0.847138	0.152862
TGFB3	0.00534183	40.1073	0.983469	0.016531
ZFP36	0.00524686	14.5775	0.811463	0.188537
CD14	0.00516107	26.6422	0.973302	0.0266983
EGR1	0.00483009	12.9472	0.887902	0.112098
ANGPTL4	0.00477762	20.4407	0.964104	0.0358962
HP	0.00470152	12.136	0.861588	0.138412
LALBA	0.00414652	102.783	0.992398	0.00760174
SMIM22	0.00411964	24.4849	0.977632	0.022368
LIPA	0.00402794	16.2396	0.959795	0.0402055
CYR61	0.00400294	11.7357	0.92167	0.07833
EHF	0.00390749	50.4758	0.989385	0.010615
CITED4	0.00388037	18.8915	0.970209	0.0297906
JUNB	0.00380011	9.20725	0.813813	0.186187
HES1	0.0037997	9.92743	0.888792	0.111208
SERPINB5	0.0037986	81.1503	0.991866	0.00813381
SOX9	0.00360786	19.2451	0.973581	0.0264191
SERINC3	0.00357725	8.58225	0.802471	0.197529
ITM2B	0.00353725	19.1775	0.534287	0.465713
LTF	0.00351962	8.8424	0.870233	0.129767
DEPTOR	0.0034588	18.4498	0.973365	0.0266351
TMEM176B	0.0034574	8.46426	0.852248	0.147752
ANO1	0.00338762	35.3384	0.987251	0.0127486

## Sheet: At2
feat_name	feat_imp	odds_ratio	pos_ratio	neg_ratio
SFTPD	0.0474886	16837.3	0.99401	0.00598973
SFTPB	0.0472218	inf	0.992799	0.00720137
SFTPA1	0.0463541	123829	0.991935	0.00806532
SCGB1A1	0.0442425	31445.8	0.989443	0.0105571
SLC34A2	0.0436024	2612.52	0.995201	0.00479916
SFTPC	0.0423755	inf	0.985992	0.0140076
LAMP3	0.0346156	1250.45	0.994969	0.00503095
AGER	0.0345879	706.015	0.992235	0.00776505
C5	0.0318418	635.833	0.992893	0.00710655
WFDC2	0.0301127	456.711	0.963566	0.0364336
SCD	0.0292562	298.213	0.970167	0.0298327
S100G	0.0280076	242.539	0.982547	0.0174529
CHI3L1	0.0268103	284.216	0.950433	0.0495667
NAPSA	0.0220479	142.335	0.924367	0.0756328
LPCAT1	0.0203792	90.0141	0.970294	0.0297063
RNASE4	0.0194333	79.0092	0.924984	0.0750165
DRAM1	0.0172699	109.926	0.985065	0.0149348
CD36	0.0168238	56.9593	0.963045	0.0369551
CD74	0.0167994	151.678	0.832699	0.167301
LGI3	0.0161709	108.063	0.98584	0.0141604
AQP5	0.0160512	153.307	0.988911	0.0110892
CLDN18	0.0157324	118.999	0.987146	0.0128539
CES1	0.0149736	81.2893	0.983048	0.0169525
PTPRF	0.0149337	51.7635	0.969577	0.0304228
FASN	0.0147735	45.6401	0.962513	0.0374872
EGFL6	0.0142906	118.616	0.987831	0.0121691
ATP1B1	0.014235	37.1869	0.945497	0.0545028
PPP1R14C	0.0137997	161.14	0.989633	0.0103674
CA8	0.0137482	93.3231	0.986061	0.0139392
ELOVL1	0.0134004	30.7738	0.907204	0.092796
ABCA3	0.0133655	72.9231	0.983332	0.016668
CHIA	0.0128994	143.809	0.989301	0.0106993
HLA-DQA1	0.0125237	27.178	0.889809	0.110191
LYZ	0.011982	inf	0.679658	0.320342
CTSC	0.0117676	25.5247	0.93002	0.0699802
IL33	0.0112319	56.5237	0.982126	0.0178744
NKX2-1	0.0107896	167.989	0.989991	0.0100092
CTSH	0.0107469	20.8256	0.905118	0.0948821
METTL7A	0.0106875	36.5133	0.972633	0.0273673
ALCAM	0.0103128	41.5612	0.977658	0.0223416
NPC2	0.0102165	127.311	0.651569	0.348431
CLDN3	0.0101523	20.3827	0.92639	0.0736099
IRX1	0.0100866	94.5765	0.987989	0.0120111
MID1IP1	0.0100527	21.3293	0.9375	0.0624997
HLA-DQB1	0.010011	18.41	0.856605	0.143395
CLIC3	0.00961178	107.321	0.988705	0.0112946
MLC1	0.00949155	87.7385	0.987794	0.012206
CPM	0.0091042	50.464	0.983311	0.0166891
ATP11A	0.00886445	31.05	0.973734	0.0262663
PRNP	0.00864872	18.1049	0.939802	0.0601976

## Sheet: Bcell
feat_name	feat_imp	odds_ratio	pos_ratio	neg_ratio
LY6D	0.0599243	50.3086	0.953768	0.0462321
CD79A	0.0597489	59.5366	0.958609	0.0413908
CD79B	0.0403337	27.1914	0.944033	0.0559673
MZB1	0.0379103	61.8358	0.959168	0.0408323
CD74	0.032293	11.6854	0.840137	0.159863
PTPRCAP	0.0321035	13.4435	0.900872	0.0991281
LY6E	0.030343	16.1782	0.651742	0.348258
MS4A1	0.0265524	36.8513	0.954189	0.0458106
HLA-DQB1	0.0263614	9.49107	0.858986	0.141014
HLA-DRB5	0.0249107	10.0612	0.892385	0.107615
HLA-DQA1	0.0235948	9.20233	0.883508	0.116492
CD19	0.0224362	40.6461	0.954563	0.0454366
VPREB3	0.0218026	27.415	0.951355	0.0486448
CD63	0.0189537	0.0953607	0.479737	0.520263
HLA-DMB	0.017774	18.7492	0.946977	0.0530225
CORO1A	0.0169523	5.68365	0.768102	0.231898
B2M	0.0157002	8.04892	0.49848	0.50152
SHISA5	0.0155285	5.57503	0.826161	0.173839
DNTT	0.0153147	19.9105	0.948679	0.051321
LTB	0.0150921	9.66112	0.928345	0.0716555
POU2AF1	0.0150069	35.8726	0.953004	0.0469959
FCRLA	0.0143755	28.6011	0.951856	0.0481443
GIMAP6	0.014166	7.82602	0.91597	0.08403
CD8B	0.0139221	9.24152	0.928724	0.0712762
HLA-DOB	0.0136724	16.902	0.947051	0.0529488
CD37	0.0135799	6.8197	0.904096	0.0959041
IL2RG	0.0129501	6.77905	0.907162	0.0928381
SPIB	0.0126218	28.7639	0.951787	0.0482128
LCK	0.012279	7.27894	0.91765	0.0823495
BLNK	0.0122161	18.3455	0.948563	0.0514368
CD3D	0.0120506	6.64042	0.909996	0.090004
SIGLEC10	0.0116841	9.95396	0.936721	0.0632793
CD8A	0.0116416	8.80433	0.931806	0.0681944
LAT	0.0113134	7.71302	0.925547	0.0744528
CRIP1	0.0112931	4.07069	0.712925	0.287075
RAC2	0.010949	4.07009	0.770009	0.229991
CD3G	0.0108635	7.15891	0.922191	0.0778085
FCER2	0.0104441	28.3913	0.951566	0.0484341
THY1	0.01008	5.49648	0.900303	0.0996971
PSMB8	0.00999724	4.18386	0.832836	0.167164
HLA-DOA	0.00908848	11.3393	0.943548	0.056452
GIMAP1	0.00891068	8.97475	0.938217	0.0617832
RHOH	0.00844868	7.79485	0.934376	0.0656236
APRT	0.00831051	0.222612	0.586208	0.413792
CCR7	0.00825932	7.12241	0.931052	0.0689477
SPARC	0.00810132	0.244411	0.559068	0.440932
CD2	0.00802142	7.75383	0.935246	0.0647544
SLAMF6	0.00797464	12.8462	0.946345	0.0536547
EBF1	0.00786338	6.63157	0.928856	0.0711445
TNFRSF13C	0.00784261	23.2031	0.950649	0.0493507

## Sheet: Cardiomyocyte
feat_name	feat_imp	odds_ratio	pos_ratio	neg_ratio
TNNT2	0.030695	1224.41	0.989237	0.0107625
ACTC1	0.0299671	1165.25	0.986714	0.0132859
MYL2	0.0294331	892.981	0.98939	0.0106098
MYL3	0.0278999	707.548	0.991687	0.00831292
NPPA	0.0275422	640.326	0.99046	0.00954037
TNNC1	0.0252868	497.948	0.991271	0.00872909
COX6A2	0.0219571	254.931	0.985218	0.014782
TNNI3	0.0193631	178.326	0.983806	0.0161939
MYH6	0.0189433	339.616	0.992451	0.00754906
TNNI1	0.0178359	214.982	0.989727	0.0102726
MYH7	0.0175653	289.044	0.992045	0.0079547
CSRP3	0.0139966	141.427	0.988758	0.0112419
CKM	0.0135801	145.207	0.989316	0.0106835
MB	0.0135059	175.188	0.990702	0.00929804
MYL7	0.0130568	122.266	0.988105	0.0118952
FABP3	0.011823	42.1122	0.89867	0.10133
FABP4	0.0112661	38.1609	0.94545	0.0545502
SMPX	0.00880798	85.444	0.988421	0.0115791
LPL	0.00854295	22.9426	0.929151	0.0708495
HSPB7	0.00849982	98.1446	0.989585	0.0104149
CRYAB	0.00825022	22.6993	0.936984	0.0630159
MYL9	0.00802535	19.8127	0.910565	0.089435
MGP	0.0079557	18.9714	0.872867	0.127133
MYBPC3	0.00721866	106.709	0.990554	0.00944554
SLC25A4	0.00713265	44.0371	0.657616	0.342384
DES	0.00697128	34.6225	0.978148	0.0218517
NEXN	0.00655513	41.9736	0.983348	0.0166522
ACTN2	0.00637708	45.4125	0.984854	0.0151455
COX7A1	0.00630214	31.2747	0.978043	0.0219571
TRDN	0.00623993	122.535	0.99125	0.00875016
IDH2	0.00553996	11.157	0.82742	0.17258
FXYD1	0.00541119	14.3545	0.94063	0.0593705
HSPB1	0.00526606	10.5024	0.807834	0.192166
CASQ2	0.00525023	94.8943	0.990786	0.00921375
PGAM2	0.00482998	13.167	0.943406	0.0565942
LDHB	0.00482379	9.52371	0.85267	0.14733
POPDC2	0.00481352	63.9259	0.989496	0.0105044
ATP2A2	0.0048087	14.3121	0.952135	0.0478651
MYOZ2	0.0045944	99.7687	0.991092	0.0089082
MYOM2	0.00459166	99.5111	0.991087	0.00891347
ACTA2	0.004587	9.04711	0.855709	0.144291
TTN	0.00442687	87.94	0.990828	0.00917161
TCAP	0.00434059	75.6396	0.990423	0.00957724
APOBEC2	0.00433674	57.9632	0.989369	0.0106308
MYL4	0.00433138	19.0647	0.973254	0.0267457
NDRG2	0.00431347	15.0094	0.962508	0.0374924
FHL2	0.00423128	14.1347	0.959795	0.0402055
SPARC	0.00410692	10.9454	0.600216	0.399784
ANKRD1	0.00396838	28.3027	0.983811	0.0161886
OBSCN	0.00385418	70.9863	0.990444	0.00955617

## Sheet: Cartilage
feat_name	feat_imp	odds_ratio	pos_ratio	neg_ratio
COL2A1	0.0364356	17041.9	0.957561	0.0424391
COL9A2	0.0359449	630.293	0.968935	0.0310655
COL9A1	0.0359303	519.707	0.972369	0.0276307
CHAD	0.0355089	392.459	0.979218	0.0207823
UCMA	0.0347561	352.41	0.978954	0.0210457
COL9A3	0.0328327	290.137	0.971569	0.0284315
FMOD	0.0327843	285.07	0.972206	0.027794
C2orf82	0.0308948	225.638	0.967612	0.0323877
COMP	0.0300594	194.879	0.973212	0.0267878
HAPLN1	0.0254001	136.67	0.980092	0.0199078
COL11A1	0.0236551	93.1376	0.965742	0.0342579
MGP	0.0233588	334.548	0.880606	0.119394
MIA	0.0224055	85.2243	0.96905	0.0309496
RCAN1	0.0218796	79.2027	0.967028	0.0329725
CYTL1	0.0214109	84.1336	0.973644	0.0263559
FAM180A	0.0211318	167.839	0.987841	0.0121586
COL11A2	0.0198517	66.38	0.96777	0.0322297
C2orf40	0.0179382	78.5186	0.980124	0.0198762
ITM2A	0.0178327	46.1811	0.9031	0.0968998
ERRFI1	0.0172705	42.454	0.944507	0.0554932
OMD	0.0172184	79.5494	0.981436	0.0185645
SCRG1	0.0168268	70.1369	0.979397	0.0206032
BGN	0.0167434	47.4163	0.863058	0.136942
EMP1	0.0166911	38.3244	0.932375	0.0676254
EPYC	0.0161966	66.9786	0.979407	0.0205927
DLK1	0.0156148	33.5293	0.897021	0.102979
IGF2	0.0151605	33.0345	0.939702	0.0602976
SOX9	0.0144423	50.8317	0.975825	0.0241749
C1QTNF3	0.0142283	60.6841	0.980387	0.0196128
MATN3	0.0142269	75.4053	0.983717	0.0162834
CDKN1A	0.0136554	25.8948	0.917761	0.0822389
TNFRSF12A	0.0132556	25.8368	0.932053	0.0679468
SDC4	0.0127856	26.734	0.946182	0.053818
FN1	0.0123081	21.3738	0.90389	0.0961096
IER3	0.0115666	19.4268	0.850699	0.149301
MFGE8	0.0113265	18.3805	0.875106	0.124894
PHLDA1	0.0112116	18.161	0.887228	0.112772
SPARC	0.0110277	inf	0.606016	0.393984
COL6A1	0.0107279	18.7779	0.925858	0.074142
HBEGF	0.0105158	21.3493	0.94811	0.0518899
SERPINH1	0.0102058	16.7502	0.803624	0.196376
ANXA8	0.00987665	56.9623	0.984043	0.0159568
UGDH	0.00904561	15.9732	0.932833	0.0671671
NCMAP	0.00866593	48.8864	0.983527	0.0164731
TSC22D1	0.00856751	12.2763	0.813844	0.186156
TIMP1	0.00809007	11.3764	0.86172	0.13828
IGFBP7	0.00780518	10.7435	0.819476	0.180524
IL11	0.00778364	42.1076	0.982821	0.017179
COL27A1	0.00768663	31.312	0.978733	0.021267
PLOD2	0.00765599	21.0983	0.96787	0.0321296

## Sheet: Cumulus
feat_name	feat_imp	odds_ratio	pos_ratio	neg_ratio
INHA	0.0276439	5381.07	0.987573	0.0124272
HSD3B2	0.0191587	282.485	0.984465	0.0155354
SERPINE2	0.0126515	74.1019	0.940766	0.0592335
BEX4	0.0124335	70.1153	0.94261	0.0573897
CA14	0.00957331	97.5384	0.988036	0.0119637
NAP1L5	0.00839005	87.4547	0.988395	0.0116054
TNNI3	0.00829613	52.5357	0.979824	0.0201765
EPHX2	0.00827057	48.4854	0.977511	0.0224891
HSD17B1	0.00819049	119.405	0.990992	0.0090083
HTRA1	0.00814322	28.6614	0.934203	0.0657974
APOA4	0.0075739	103.357	0.990533	0.00946661
CYP11A1	0.00723884	46.5756	0.980756	0.019244
CTSV	0.00711003	88.8643	0.692891	0.307109
SOCS2	0.0066172	22.1357	0.941457	0.0585434
CYB5A	0.00650529	24.2964	0.769583	0.230417
GJA1	0.00603543	27.7561	0.969635	0.0303648
FOXO1	0.0057771	26.8796	0.970309	0.0296905
TENM4	0.00560651	41.1991	0.983606	0.016394
FST	0.00552707	41.0163	0.983764	0.016236
RGS2	0.00552174	14.3988	0.874885	0.125115
SLC38A5	0.00506444	28.9219	0.977785	0.0222152
PRKAR2B	0.00498824	26.8922	0.976004	0.0239958
KCTD14	0.00483995	30.7405	0.980461	0.019539
AMH	0.00481892	74.1674	0.990702	0.00929804
INHBA	0.00445427	35.151	0.984438	0.0155617
FOS	0.00445032	11.2177	0.76639	0.23361
GREB1	0.00425595	55.1834	0.989538	0.0104623
CLU	0.00419594	10.6889	0.893375	0.106625
MID1IP1	0.0040894	12.4903	0.935304	0.0646964
GPX7	0.00406422	14.0986	0.950323	0.0496773
AMHR2	0.00399643	43.9854	0.988173	0.0118267
CPE	0.00397402	10.002	0.889409	0.110591
ACSBG1	0.00393253	26.8501	0.981541	0.0184591
CHST8	0.0037305	67.337	0.991102	0.00889767
ST3GAL5	0.00363913	12.8405	0.950971	0.0490294
TOX2	0.00359857	48.9798	0.989606	0.0103938
APOA1	0.00355815	18.4945	0.973602	0.026398
ID3	0.00348241	7.96431	0.795812	0.204188
MGARP	0.00343609	24.8803	0.982284	0.0177163
NR5A2	0.0033914	50.8182	0.990091	0.00990913
MFAP2	0.00337314	10.1069	0.929935	0.0700645
CARHSP1	0.00328215	8.64741	0.901915	0.0980851
ST3GAL4	0.00322506	16.364	0.97209	0.0279099
TSC22D1	0.00322469	7.34999	0.80993	0.19007
LDHB	0.00316333	7.45916	0.851553	0.148447
SERPINH1	0.00286949	6.52454	0.79794	0.20206
EVC2	0.00282377	34.7045	0.988463	0.0115369
IVNS1ABP	0.00279157	6.47536	0.827541	0.172459
HSPA5	0.00273543	6.52377	0.684573	0.315427
THBS4	0.00272026	37.2346	0.98919	0.01081

## Sheet: Dendritic
feat_name	feat_imp	odds_ratio	pos_ratio	neg_ratio
HLA-DQA1	0.0216111	54.6088	0.894387	0.105613
HLA-DRB5	0.0206041	45.1992	0.902895	0.0971052
CD74	0.0199422	69.2784	0.834895	0.165105
HLA-DQB1	0.0176175	34.7473	0.861035	0.138965
CTSS	0.0138395	20.3287	0.905761	0.0942394
CD83	0.0136337	27.3462	0.957513	0.0424865
HLA-DMA	0.0112365	17.4343	0.934208	0.0657922
LSP1	0.0103661	12.9429	0.871324	0.128676
PLBD1	0.0101387	19.5083	0.956091	0.0439089
PSAP	0.00826126	9.6335	0.784391	0.215609
IRF8	0.00791135	13.5383	0.945645	0.0543553
MPEG1	0.0077585	15.1206	0.955633	0.0443672
IFI30	0.00754705	9.88007	0.903595	0.0964046
TYROBP	0.00752346	8.72001	0.75774	0.24226
CST3	0.00698163	12.4186	0.573634	0.426366
BCL2A1	0.00695773	28.6476	0.978928	0.021072
GM2A	0.00669257	9.81127	0.924225	0.0757751
B2M	0.00665063	22.9437	0.471956	0.528044
IL1B	0.00655462	13.0261	0.955201	0.0447992
PSMB8	0.00643913	7.41522	0.843282	0.156718
CRIP1	0.00635567	7.42776	0.708642	0.291358
CXCL16	0.00634602	14.7596	0.963445	0.0365547
RGS1	0.00601812	11.4066	0.950697	0.0493033
CLEC4M	0.00601579	54.2315	0.984675	0.0153246
LAPTM5	0.00565643	6.68007	0.851948	0.148052
NAAA	0.00546538	14.9651	0.968539	0.0314606
CYTIP	0.00540623	8.75506	0.932859	0.0671408
CCL22	0.00533394	59.4993	0.985165	0.0148347
PLD4	0.00517789	12.256	0.962118	0.0378823
HSPA1A	0.00514541	6.42583	0.87164	0.12836
SYNGR2	0.00505362	6.50271	0.88157	0.11843
ZFP36	0.00500194	5.7296	0.809804	0.190196
CTSH	0.00499299	6.82528	0.898865	0.101135
CCL4	0.00497516	9.62654	0.948916	0.0510839
ALOX5AP	0.00457214	5.81477	0.868063	0.131937
CCR7	0.00442031	9.78627	0.956196	0.0438035
LGALS3	0.00430663	5.19676	0.830122	0.169878
UCP2	0.00427838	4.91123	0.741314	0.258686
IRF5	0.00399659	14.3722	0.973739	0.026261
RNASE6	0.00398641	18.2183	0.978111	0.0218886
TRAF1	0.00375033	13.9735	0.974097	0.0259028
LY6E	0.00372203	4.62965	0.618601	0.381399
SH3BGRL3	0.00372003	4.76513	0.591529	0.408471
NFKBIA	0.00366683	4.47755	0.800411	0.199589
PIM1	0.00357688	5.9734	0.920385	0.0796154
PLEK	0.00356885	8.59949	0.957408	0.0425919
FCER1G	0.00353625	4.28258	0.773059	0.226941
DUSP1	0.00353472	4.61231	0.843814	0.156186
HLA-DOA	0.00349514	11.3695	0.969988	0.0300119
RGS2	0.0034862	4.82576	0.869849	0.130151

## Sheet: Endothelial
feat_name	feat_imp	odds_ratio	pos_ratio	neg_ratio
KDR	0.0299969	103.607	0.979908	0.0200922
EGFL7	0.0290261	39.9213	0.948679	0.051321
ESAM	0.0281715	65.8483	0.974308	0.0256921
PLVAP	0.0264657	57.3857	0.972733	0.0272672
ENG	0.0263738	45.2377	0.965747	0.0342526
EMCN	0.0249668	74.9919	0.977764	0.0222363
AQP1	0.024784	28.2863	0.934471	0.0655288
IGFBP7	0.0225407	23.8948	0.829332	0.170668
PTPRB	0.0223623	90.4696	0.979745	0.0202555
RAMP2	0.0220148	28.337	0.952119	0.0478809
FABP4	0.0216124	25.4475	0.944828	0.0551719
CLDN5	0.0214991	76.0333	0.978622	0.0213776
CDH5	0.0204739	83.4623	0.979365	0.0206348
MMRN2	0.019192	86.1568	0.979592	0.0204083
FLT1	0.0174925	41.7994	0.973365	0.0266351
TM4SF1	0.0174351	17.3241	0.928903	0.0710971
CD36	0.016631	22.393	0.956107	0.0438931
CLEC14A	0.0159598	61.7774	0.977911	0.0220888
CD300LG	0.0158437	52.9292	0.976789	0.0232109
NRP1	0.0151834	23.237	0.961617	0.0383827
SDPR	0.0147969	27.2921	0.967412	0.0325879
CAV1	0.0143065	16.4545	0.945302	0.0546977
CYP4B1	0.0142986	51.7352	0.976974	0.0230265
GNG11	0.0142821	14.8139	0.935556	0.0644436
CLEC4G	0.0138657	37.8983	0.974166	0.0258343
ID3	0.0137714	10.4551	0.803113	0.196887
ECSCR	0.0128145	29.6875	0.971432	0.0285684
TMEM88	0.0125267	48.746	0.976937	0.0230633
RASIP1	0.0122315	46.2955	0.976652	0.0233478
USHBP1	0.0114895	68.1159	0.978638	0.0213618
SLC9A3R2	0.011459	17.0862	0.958751	0.0412485
IFITM3	0.0110966	10.3885	0.631418	0.368582
ROBO4	0.0108595	61.8626	0.978306	0.0216937
EPAS1	0.0107327	24.3919	0.970167	0.0298327
TMEM204	0.0105737	27.9369	0.972459	0.0275412
TIMP3	0.0105541	12.1322	0.942268	0.0577321
MYCT1	0.0105529	43.5519	0.976652	0.0233478
TSPAN7	0.0103751	15.8577	0.958915	0.0410852
HSPA1A	0.0102489	8.04969	0.873294	0.126706
GPR182	0.0101448	52.8803	0.977727	0.0222731
COL4A1	0.00995216	10.5059	0.933123	0.0668774
HES1	0.00988655	8.11458	0.887417	0.112583
APOE	0.00988454	7.21187	0.74074	0.25926
MGLL	0.00961066	11.3845	0.943253	0.056747
DUSP1	0.00952468	7.16195	0.84746	0.15254
SGK1	0.00947853	8.33948	0.90369	0.0963098
CXCL10	0.00942506	12.5439	0.950981	0.0490188
COL4A2	0.00915274	10.0321	0.935346	0.0646543
IER3	0.00905793	6.83247	0.845942	0.154058
FAM167B	0.00893633	53.9773	0.977895	0.0221046

[truncated: 27 more sheets: Enterocyte, Epithelial, EmbryoStem, Granulocyte, Leydig, Luteal, Megakaryocyte, Mesenchymal stem cell, Microglia, Monocyte, Multipotent, Myelinating, Neuron, Nkcell, Osteoblast, Proximal tubule, Radial, Redblood, Schwann, Sertoli …]
