# Supplementary material for: SuperCT: a supervised-learning framework for enhanced characterization of single-cell transcriptomic profiles
Source: Nucleic Acids Res. 2019 Feb 25;47(8):e48. doi: 10.1093/nar/gkz116 (PMC6486558; doi:10.1093/nar/gkz116)
Supplement: Supplementary Data [file gkz116_supplemental_files.zip › Suppl_Table_3.xlsx]

## Sheet: MCA_training_data
Source	GEO_serial_number	Data_tag
MCA project	GSM2889480	Bladder
	GSM2889481	Prostate1
	GSM2889482	Prostate2
	GSM2889483	MammaryGland.Involution1
	GSM2889484	MammaryGland.Involution2
	GSM2906401	BoneMarrowcKit1
	GSM2906402	BoneMarrowcKit2
	GSM2906403	BoneMarrowcKit3
	GSM2906404	Bone.Marrow.Mesenchyme
	GSM2906405	Brain1
	GSM2906406	Brain2
	GSM2906412	EmbryonicMesenchymeE14.5
	GSM2906413	EmbryonicStemCell
	GSM2906415	FetalBrain
	GSM2906417	FetalIntestine
	GSM2906422	FetalLung
	GSM2906423	FetalMaleGonad
	GSM2906424	FetalStomach
	GSM2906426	Kidney2
	GSM2906427	Liver1
	GSM2906428	Liver2
	GSM2906429	Lung1
	GSM2906430	Lung2
	GSM2906431	Lung3
	GSM2906436	MammaryGland.Pregnancy
	GSM2906439	MammaryGland.Virgin1
	GSM2906440	MammaryGland.Virgin2
	GSM2906441	MammaryGland.Virgin3
	GSM2906442	MammaryGland.Virgin4
	GSM2906443	MesenchymalStemCellcultured
	GSM2906444	Muscle
	GSM2906445	NeonatalCalvaria1
	GSM2906446	NeonatalCalvaria2
	GSM2906447	NeonatalHeart
	GSM2906448	NeonatalMuscle1
	GSM2906449	NeonatalMuscle2
	GSM2906450	NeonatalRib1
	GSM2906451	NeonatalRib2
	GSM2906452	NeonatalRib3
	GSM2906453	NeonatalSkin
	GSM2906456	Ovary1
	GSM2906457	Ovary2
	GSM2906458	Pancreas
	GSM2906459	PeripheralBlood1
	GSM2906460	PeripheralBlood2
	GSM2906461	PeripheralBlood3
	GSM2906462	PeripheralBlood4
	GSM2906463	PeripheralBlood5
	GSM2906464	PeripheralBlood6
	GSM2906465	PlacentaE14.1
	GSM2906466	PlacentaE14.2
	GSM2906468	SmallIntestine1
	GSM2906469	SmallIntestine2
	GSM2906470	SmallIntestine3
	GSM2906471	Spleen
	GSM2906472	Stomach
	GSM2906473	Testis1
	GSM2906474	Testis2
	GSM2906475	Thymus1
	GSM2906477	TrophoblastStemCell
	GSM2906478	Uterus1
	GSM2906479	Uterus2
10xGenomics	k PBMC	PBMC1
		PBMC2

## Sheet: v1 cell types
Alveoli
At2
Bcell
Cardiomyocyte
Cartilage
Cumulus
Dendritic
Endothelial
Enterocyte
Epithelial
Embryo_Stem
Granulocyte
Luteal
Mesenchymal_Stem
Mono/Macrophage
Multipotent
Myelinating
Neuron
Nkcell
Osteoblast
Proximal_tubule
Redblood
Sertoli
Smooth_muscle
Spermatid
Stomach
Stromal
Tcell
Trophoblast
Troph_Stem
Unknown

## Sheet: v2 cell types
Acinar	new
Adipocyte	new
Alveoli
At2
Bcell
Cardiomyocyte
Cartilage
Cumulus
Dendritic
Endothelial
Enterocyte
Epithelial
Embryo_Stem
Granulocyte
Leydig	new
Luteal
Megakaryocyte	new
Mesenchymal_Stem
Microglia	new
Mono/Macrophage
Multipotent
Myelinating
Neuron
Nkcell
Osteoblast
Proximal_tubule
Radial	new
Redblood
Schwann	new
Sertoli
Smooth_muscle
Spermatid
Stomach
Stromal
Tcell
Trophoblast
Troph_Stem
Unknown

## Sheet: types not included
Glomerular
Kuppfer
Metanephric
Pluripotent
Primordial

## Sheet: Merged_types
Combined_label	MCA_label
Epithelial :	Ductal
	Epithelial
Granulocyte :	Basophil
	Eosinophil
	Granulocyte
	Mast
	Neutrophil
Mono / Macro	Macrophage
	Monocyte
RedBlood :	Erythroblast
	Erythrocyte
	Proerythrocytes
Spermatid :	Spermatid
	Spermatocyte
	Spermatogonia
