# Supplementary material for: SuperCT: a supervised-learning framework for enhanced characterization of single-cell transcriptomic profiles
Source: Nucleic Acids Res. 2019 Feb 25;47(8):e48. doi: 10.1093/nar/gkz116 (PMC6486558; doi:10.1093/nar/gkz116)
Supplement: Supplementary Data [file gkz116_supplemental_files.zip › Suppl_Table_4.xlsx]

## Sheet: Sheet1
subset #	v1m concordance	v1h concordance	v2m concordance
1	0.920666	0.915714	0.922598
2	0.917242	0.920982	0.92419
3	0.918875	0.91761	0.92173
4	0.923932	0.922457	0.921582
5	0.918664	0.921825	0.925006
6	0.91787	0.916711	0.926983
7	0.916131	0.921768	0.922354
8	0.918396	0.921979	0.923511
9	0.920504	0.918923	0.917434
10	0.921979	0.922031	0.923077
