# Supplementary material for: SuperCT: a supervised-learning framework for enhanced characterization of single-cell transcriptomic profiles
Source: Nucleic Acids Res. 2019 Feb 25;47(8):e48. doi: 10.1093/nar/gkz116 (PMC6486558; doi:10.1093/nar/gkz116)
Supplement: Supplementary Data [file gkz116_supplemental_files.zip › Suppl_Table_5.xlsx]

## Sheet: Supple_Table_5.csv
	P value	Coeff	total UMI	positive cells
Xkr4	0.00270927	-0.00048348	8	8
Sox17	5.52696e-06	-0.00141119	28	27
Mrpl15	4.14643e-28	0.0323216	1635	984
Lypla1	6.10003e-05	0.00626152	653	537
Tcea1	3.7816e-10	0.0108031	758	599
Rgs20	3.83007e-05	0.00102128	15	13
Atp6v1h	5.56432e-09	0.00890068	634	530
Rb1cc1	0.00011353	0.00591229	616	504
4732440D04Rik	8.27786e-07	0.00397592	185	172
St18	0.00299593	-0.000293353	3	3
Pcmtd1	2.51134e-10	0.0106788	750	601
Rrs1	2.76615e-21	0.0147455	559	437
Vcpip1	3.66517e-06	0.00508575	347	311
Sgk3	0.00823487	0.00141698	81	77
Snhg6	1.95816e-13	0.0111081	568	462
Cops5	1.66123e-24	0.0261072	1428	931
Cspp1	1.08964e-09	0.00998998	675	537
Prex2	0.0014196	0.0013048	40	35
Sulf1	1.03143e-07	0.00448789	186	164
Tram1	5.32186e-15	0.0247569	2176	1253
Lactb2	0.00176109	0.00352894	390	361
Terf1	5.41458e-05	0.00370255	234	212
Rpl7	3.8753e-47	0.873316	56058	2321
Rdh10	4.79724e-75	0.116121	4019	1411
Stau2	0.00129332	0.00313601	279	259
Ube2w	1.87423e-19	0.0130462	585	500
Tceb1	2.93379e-56	0.0669501	2999	1454
Tmem70	1.45149e-14	0.0122474	641	513
Jph1	0.000456698	0.00105306	26	25
Mcm3	1.5925e-15	0.0118762	388	273
Gsta3	1.53169e-103	-0.168575	3646	1017
Kcnq5	0.000123603	0.000899871	17	17
Smap1	1.41817e-23	0.0311392	2045	1202
Sdhaf4	1.61892e-19	0.0195897	1059	751
Fam135a	2.05497e-12	0.00984145	514	432
Lmbrd1	2.53054e-05	0.00563388	499	433
Phf3	7.1368e-19	0.0213025	1279	864
Ptp4a1	1.98982e-41	0.0618227	3229	1466
Prim2	0.000225656	0.0017359	68	67
Bag2	4.08269e-07	0.00553954	304	259
Zfp451	1.49125e-17	0.011883	524	442
Bend6	4.58939e-08	0.00276712	69	64
Dst	4.38166e-29	0.0252335	1020	697
Ccdc115	3.19057e-10	0.00807853	451	392
Imp4	4.67723e-21	0.0161946	731	568
Ptpn18	7.68885e-08	-0.00766873	498	402
Fam168b	2.58616e-15	0.0147161	878	669
Uggt1	0.000170246	0.00568299	577	467
Kansl3	4.4831e-15	0.0138624	733	561
Cnnm4	9.14576e-11	0.00859766	445	373
Cnnm3	0.00139654	0.00206228	120	113
Ankrd23	0.000373482	0.00345503	253	223
Sema4c	0.00136858	0.00168734	80	76
Cox5b	1.00203e-19	0.105489	9919	2105
Actr1b	4.88113e-19	0.0204336	1202	837
Tmem131	2.8604e-05	0.00617928	578	477
Inpp4a	0.00321749	0.00188366	124	120
Coa5	1.13822e-07	0.00853167	671	545
Unc50	2.87249e-18	0.0193178	1137	801
Mgat4a	8.74998e-15	-0.0199906	1358	867
Mitd1	1.46086e-05	0.00476814	351	318
Mrpl30	5.60763e-20	0.0587474	4758	1758
Txndc9	1.17167e-18	0.0249025	1623	1024
Eif5b	4.85063e-51	0.0772871	4512	1756
Rev1	0.000744333	0.00287134	202	185
Pdcl3	1.06433e-21	0.0233209	1334	899
Rpl31	1.19144e-32	0.407364	30627	2311
Cnot11	1.79101e-07	0.00511225	271	249
Rnf149	3.23772e-09	0.014789	1383	941
Map4k4	7.82763e-34	0.0399692	1872	1079
Il1r1	6.57848e-06	0.00469396	287	251
Il18r1	0.000171818	0.00591705	520	394
Il18rap	6.63389e-08	0.00561038	275	234
Slc9a2	0.000194885	0.00418848	337	293
Mfsd9	0.00720853	-0.000974701	39	38
Mrps9	1.8749e-16	0.0168703	949	686
Fhl2	4.79669e-31	0.036236	1526	918
Uxs1	1.39286e-18	0.0132609	576	465
Tpp2	1.27236e-11	0.0120032	837	664
Tex30	1.13718e-28	0.0171951	580	461
Kdelc1	1.60765e-07	0.00369115	146	138
Wdr75	1.92315e-16	0.0104201	408	344
Dnah7b	0.000936358	-0.000861701	21	21
Slc39a10	1.58832e-13	0.009989	435	357
Sdpr	2.99511e-29	0.033706	907	452
Nabp1	3.4687e-10	0.00540263	200	180
Myo1b	3.81817e-15	0.0162022	825	575
Gls	1.78805e-25	0.0281837	1519	966
Nab1	8.28996e-16	0.0162503	959	696
1700019D03Rik	0.000210669	-0.000730718	12	12
Ormdl1	0.00917357	0.00271169	323	298
Osgepl1	0.000460776	0.00195139	93	90
Asnsd1	0.00576442	0.0037893	478	396
Stk17b	7.39338e-10	0.00722985	339	284
Pgap1	4.52898e-11	0.0148301	1046	711
Sf3b1	8.67489e-25	0.0473874	3583	1599
Coq10b	8.96371e-16	0.0189811	1286	898
Hspd1	2.43102e-47	0.0920725	3809	1445
Hspe1	1.71914e-42	0.204187	10497	2062
Mob4	2.05263e-19	0.0216268	1342	938
Mars2	0.00823677	0.00139205	82	79
Tyw5	5.24151e-10	0.00536937	212	196
9430016H08Rik	4.46355e-07	0.00639914	440	381
Kctd18	4.80909e-05	0.0021607	86	84
Sgol2a	9.93244e-07	0.00303566	77	60
Aox1	0.0011252	0.00115335	35	33
Bzw1	2.3531e-25	0.04164	2960	1466
Ppil3	2.0486e-12	0.0108457	628	510
Nif3l1	1.83443e-08	0.0049474	214	193
Orc2	1.18066e-08	0.00518042	234	213
Fam126b	7.39255e-08	0.00543834	270	238
Ndufb3	1.58513e-11	0.0281449	3054	1482
Als2cr12	2.16454e-06	0.00173746	38	36
Cflar	1.13428e-08	0.0115362	981	720
Stradb	0.00600285	0.00167535	118	117
Tmem237	4.05547e-13	0.00808226	329	284
Sumo1	1.41096e-52	0.0794388	4450	1747
Nop58	2.20617e-32	0.0361324	1468	855
Bmpr2	2.4589e-22	0.0170062	751	581
Wdr12	5.71142e-11	0.00865651	416	338
Carf	0.00603966	0.00146091	86	84
Nbeal1	2.44066e-19	0.0226968	1450	959
Cyp20a1	4.20781e-17	0.0121775	574	484
Raph1	1.00491e-06	-0.0125986	1319	853
Nrp2	2.9277e-16	0.0128985	556	438
Ino80d	4.09859e-05	0.00610819	609	510
Ndufs1	2.55689e-11	0.00829214	458	408
Eef1b2	3.48142e-26	0.226451	18430	2258
Fastkd2	0.00013368	0.00264186	137	128
Klf7	6.88711e-17	0.0210106	1346	879
Creb1	2.87727e-05	0.00530163	478	427
Mettl21a	6.96574e-05	0.0034775	227	212
Ccnyl1	0.00174071	0.00226426	164	160
Pikfyve	0.00189366	0.00264465	219	208
Rpe	0.000782019	0.00369303	341	305
Acadl	3.1674e-09	0.0159345	1576	1014
Bard1	0.000710912	0.00135601	42	38
Atic	3.86268e-20	0.0158474	699	537
Fn1	2.43649e-10	0.275467	17516	1669
Pecr	0.000967539	0.00300468	234	214
Xrcc5	8.93594e-07	0.00570192	369	322
2018-03-04	0.00562578	0.00105293	39	36
Smarcal1	0.00560477	0.00168274	106	100
Rpl37a	8.86963e-10	0.340683	50852	2321
Igfbp5	2.82085e-14	-0.0168762	320	147
Tns1	5.27457e-05	-0.00441903	281	234
Arpc2	5.32801e-54	0.171802	10271	2137
Aamp	9.14932e-12	0.0206628	1917	1167
Tmbim1	4.72499e-12	0.0251341	2327	1257
Ctdsp1	0.000104371	0.00551265	539	449
Usp37	0.000362498	0.00280881	190	183
Rqcd1	7.65478e-11	0.0062736	245	216
Bcs1l	0.00577376	0.00190104	149	146
Rnf25	0.000185398	0.00259134	140	133
Wnt10a	2.914e-13	0.00925518	241	160
Cnppd1	1.74643e-09	0.00994985	753	614
Fam134a	6.83291e-05	0.00656382	699	560
Stk16	6.61099e-29	0.0273705	1284	852
Tuba4a	2.12582e-21	0.0429164	2452	1188
Ptprn	5.06079e-29	0.0173112	395	269
Dnpep	4.6103e-12	0.0172881	1453	973
Chpf	6.28932e-14	0.009887	479	410
Obsl1	6.91666e-06	0.00307736	136	128
Epha4	1.99445e-06	0.00604704	371	306
Farsb	1.7676e-14	0.014794	800	589
Acsl3	8.93707e-30	0.0269968	1214	824
Utp14b	1.94854e-06	0.00427973	232	214
Wdfy1	6.41862e-09	0.00782938	537	470
Serpine2	9.04726e-08	0.00613946	229	158
Cul3	4.72151e-12	0.0132684	918	693
Irs1	0.000155984	0.00170522	60	58
Rhbdd1	1.08714e-09	0.00611523	291	266
Mff	2.98373e-24	0.0273402	1604	1027
Tm4sf20	1.07208e-17	-0.0154238	525	347
Agfg1	5.59352e-07	0.00780214	659	543
Trip12	5.73878e-11	0.0142123	1140	817
Fbxo36	3.11241e-06	0.00482228	273	234
Cab39	4.558e-11	0.0168246	1486	982
Itm2c	1.04509e-08	0.0179052	1875	1109
Gpr55	0.000573184	-0.00118721	35	34
Psmd1	3.52994e-25	0.0265123	1472	968
Ncl	6.81635e-52	0.281088	10950	2001
Ptma	5.60893e-64	0.953527	44898	2316
Pde6d	5.0839e-12	0.00860274	408	351
Cops7b	1.45349e-08	0.00533806	248	226
Eif4e2	8.95415e-15	0.0222493	1687	1040
Gigyf2	9.15631e-07	0.00636705	458	397
Usp40	0.000364864	0.00283383	180	167
Dnajb3	3.97884e-06	0.00152364	32	31
Ugt1a1	0.0036804	-0.000287057	3	3
Glrp1	0.000297607	0.00142004	40	36
Gm19589	0.00144937	0.000746881	17	17
Arl4c	3.64831e-30	0.048793	2258	1099
Agap1	1.06448e-05	0.00647176	528	438
Ackr3	3.04642e-13	0.00665877	209	182
Cops8	4.73004e-28	0.0245419	1104	777
Mlph	0.0019404	0.00670344	1102	783
Rab17	0.00969214	-0.00173709	134	128
Lrrfip1	5.71547e-17	0.0353545	3311	1573
Ramp1	2.74769e-54	0.0938296	2632	953
Ube2f	8.87078e-32	0.0315316	1410	922
Ilkap	4.27125e-21	0.0195234	1065	784
Hes6	4.70495e-15	0.0221464	1547	969
Per2	7.6827e-05	-0.0023629	100	93
Traf3ip1	3.11628e-06	0.00413856	214	194
Twist2	3.34347e-14	0.00488234	77	56
Ndufa10	6.56665e-20	0.0313205	2173	1218
Myeov2	1.21417e-07	0.0203952	2721	1396
Gpc1	1.31989e-17	0.00800067	237	211
Dusp28	0.00193535	0.00231051	164	155
Kif1a	4.91093e-06	0.00209312	58	54
2310007B03Rik	3.85824e-33	0.0319516	808	482
Sned1	1.20707e-05	0.00242224	81	74
Gm28535	0.00684872	0.000615571	16	16
Ppp1r7	4.47276e-08	0.00699095	457	398
Hdlbp	1.05023e-12	0.0281914	3100	1531
2018-09-02	1.25008e-24	0.0266486	1624	1080
Stk25	4.27447e-06	-0.0129198	1728	1093
Bok	2.81731e-13	0.0708882	6902	1825
Atg4b	0.00526301	0.00319436	392	355
Dtymk	2.68497e-29	0.0519677	2445	1154
Ing5	0.00347432	0.00316409	314	279
Gal3st2	1.40065e-09	-0.00345603	90	83
Gm9994	4.2141e-23	-0.00477754	71	69
Fam174a	5.60711e-11	0.0127611	961	725
D1Ertd622e	8.67309e-21	0.0162329	762	598
Ppip5k2	6.40122e-05	0.00612472	592	481
Gin1	0.000994906	0.00314872	247	218
Pam	4.06347e-18	0.0219565	1264	822
Rnf152	6.64593e-13	0.010923	512	399
Pign	0.000114988	0.00324792	211	198
Tnfrsf11a	0.000417869	0.00181529	80	78
Gm7160	0.000357557	0.00148089	52	51
Zcchc2	0.000129331	0.00289404	170	161
Bcl2	9.22882e-06	0.00540191	414	368
Kdsr	7.65929e-05	0.0072652	864	672
Vps4b	1.95678e-09	0.014189	1417	1003
Dsel	0.0090465	0.00118599	63	62
Tsn	3.34987e-49	0.0637249	3124	1477
Nifk	5.5224e-15	0.012331	624	497
Clasp1	8.1803e-09	0.00703459	397	343
RP24-183E22.2	0.00165223	0.00308389	169	147
Tfcp2l1	2.95597e-08	-0.00353922	122	117
Ralb	1.52511e-07	0.0108055	1095	814
Tmem185b	4.76292e-09	0.00523371	239	224
Sctr	5.28921e-11	-0.00286142	54	51
Tmem37	1.67783e-06	-0.00470899	279	254
3110009E18Rik	0.00941345	0.00136921	80	77
En1	4.01358e-20	0.0179444	576	381
Insig2	3.28487e-11	0.0128145	919	691
Ddx18	2.89428e-18	0.0177446	869	627
Actr3	7.49191e-27	0.0549738	3945	1640
Slc35f5	1.20427e-16	-0.0140998	724	578
Gpr39	7.79177e-25	0.0118749	344	294
Mgat5	9.90783e-08	0.00737214	531	451
Tmem163	1.7495e-09	0.00301065	65	59
Ccnt2	5.02498e-07	0.00875611	800	637
R3hdm1	1.83665e-21	0.016696	790	620
Ubxn4	9.21334e-41	0.0543814	3089	1491
Mcm6	5.04297e-15	0.0126002	590	452
Dars	8.8326e-07	0.00799845	616	483
Cd55	2.04926e-22	-0.0129796	412	329
AA986860	2.11701e-10	-0.0111851	743	568
Gm15848	0.000115412	-0.00136568	33	30
Pigr	1.03429e-104	-0.0878574	1263	472
Mapkapk2	2.26648e-09	0.0125836	998	719
Dyrk3	8.31421e-15	0.00680443	197	175
Eif2d	4.24525e-21	0.0121001	436	365
Srgap2	3.61218e-08	0.0051095	250	229
Fam72a	0.000221842	0.00147404	50	50
Ctse	2.4458e-34	-0.250446	16349	2123
Slc41a1	0.00141948	0.00293502	228	204
Nucks1	2.3349e-32	0.0731982	3644	1432
Slc45a3	1.33409e-08	-0.00606022	278	235
Elk4	8.95634e-06	0.00611786	509	438
Mfsd4	1.51618e-05	-0.00527625	382	326
Cdk18	0.00825579	0.00321344	401	344
Tmcc2	0.000438909	0.000693287	12	12
Dstyk	0.0012059	0.00286564	224	206
Rbbp5	6.15261e-06	0.00340781	169	160
Mdm4	6.04974e-08	0.00721177	482	414
Ppp1r15b	7.13962e-05	0.00639642	647	517
Plekha6	0.00213549	-0.00428908	518	439
Snrpe	1.62246e-49	0.115201	5747	1776
Zc3h11a	0.00640617	0.00232258	207	191
Atp2b4	0.00193284	0.0015165	61	55
Btg2	0.00927513	-0.0180339	3906	1370
Chit1	5.48438e-05	-0.00158061	44	42
Adora1	2.56224e-06	-0.00226585	61	55
Ppfia4	1.68051e-09	-0.00230359	46	46
Tmem183a	5.13677e-20	0.0197256	1101	796
Cyb5r1	2.36408e-05	0.00251519	110	108
Adipor1	5.08712e-20	0.0322143	2183	1213
Rabif	2.20686e-08	0.00645712	390	351
Kdm5b	4.30053e-06	0.00984563	1070	771
Ppp1r12b	0.00164557	0.00177097	95	92
Ube2t	3.07116e-08	0.00500523	154	123
Lgr6	5.68763e-14	0.00460181	94	83
Arl8a	2.9305e-22	0.017828	807	611
Elf3	5.93232e-15	-0.0295487	2219	1123
Timm17a	2.52384e-39	0.0494595	2333	1229
Shisa4	1.31518e-29	0.0177264	486	363
Ipo9	0.00103262	0.00298061	220	195
Nav1	1.91964e-12	0.00800432	334	285
Csrp1	1.47697e-12	0.0265952	2224	1188
Phlda3	1.84555e-41	0.0506952	1988	1018
Tnni1	8.05814e-06	0.00193519	53	50
Lad1	1.27968e-15	0.0239826	1799	1095
Tnnt2	4.34332e-58	0.07328	1693	758
Pkp1	1.74216e-11	0.00744069	249	200
Tmem9	5.28318e-07	0.0109535	1081	768
Kif21b	0.00197187	-0.00218306	139	129
Camsap2	7.57193e-05	0.00473926	393	343
Kif14	0.0026543	0.000819498	21	20
Zfp281	5.89539e-08	0.00629201	361	316
Gm19705	1.94956e-11	0.00389771	79	66
Lhx9	5.1401e-06	0.00212243	56	50
2310009B15Rik	6.25755e-28	0.033514	1646	978
Dennd1b	5.75177e-05	0.00485643	404	351
Zbtb41	0.000243354	0.00296351	197	188
Aspm	5.57682e-06	0.00276405	85	71
Cfhr2	0.00042939	-0.000491674	6	6
Cfh	0.00231394	-0.00271955	164	131
Kcnt2	0.00679221	-0.000616197	16	16
Cdc73	2.79261e-20	0.0188027	898	637
Glrx2	3.24258e-21	0.0222024	1255	862
Trove2	3.52204e-07	0.00543367	329	297
Uchl5	3.70111e-22	0.0166322	724	566
Rgs2	3.59224e-08	0.0228512	1542	740
Pla2g4a	2.87262e-18	0.0123686	511	422
Ptgs2	1.31593e-34	0.0589152	1055	330
BC003331	0.000118215	0.004304	348	309
Tpr	3.17094e-55	0.0739698	3299	1479
Ivns1abp	4.11259e-10	-0.0169545	1645	1045
Swt1	3.58441e-05	0.00675385	665	532
Rnf2	0.00874768	0.00273758	315	287
1700025G04Rik	1.09975e-17	0.00903233	285	244
Tsen15	1.16224e-10	0.0073647	356	311
Arpc5	5.65834e-43	0.0766261	4717	1777
Smg7	0.00184958	0.00373961	424	379
Lamc2	1.38413e-10	0.0354645	2683	1206
Lamc1	6.31779e-06	0.00579015	448	386
Dhx9	2.64754e-11	0.0132257	1028	770
Rgs16	0.000157352	0.00183816	56	48
Rnasel	5.20706e-05	-0.00307798	154	138
Ier5	3.94922e-12	0.0352631	2644	1148
Mr1	1.34046e-07	-0.00183706	38	38
Stx6	2.0455e-06	0.00619222	477	415
Xpr1	1.18067e-06	0.00513392	325	298
Acbd6	9.05099e-05	0.00835067	1001	737
Qsox1	0.000230922	-0.0143392	2438	1230
Cep350	0.00807605	0.00232382	221	204
Tor1aip1	1.26604e-06	0.00977399	1005	755
Tor1aip2	5.01797e-24	0.0263243	1512	1002
Axdnd1	0.00173004	0.000472539	7	7
Gm2000	9.44062e-13	0.0305318	2772	1355
Soat1	1.24726e-49	0.0325075	962	644
Abl2	1.71234e-18	0.0177835	905	645
Fam20b	0.00893887	0.00329591	441	386
Ralgps2	0.00013763	0.00929561	1209	825
Rasal2	4.67438e-11	0.00726161	340	300
BC026585	1.4256e-21	-0.00553581	95	88
Rfwd2	1.26559e-07	0.00876695	739	598
4930523C07Rik	0.000133332	0.0105529	1596	1009
Mrps14	3.41332e-28	0.0511902	3447	1554
Cacybp	1.22074e-25	0.0300062	1393	883
Rc3h1	1.88845e-08	0.0111773	992	744
Serpinc1	5.28849e-05	0.00371438	208	178
Zbtb37	0.00557897	0.00182174	123	115
Cenpl	2.47641e-08	0.00316407	93	88
Klhl20	0.0034743	0.00158753	90	88
Prdx6	1.26019e-09	0.065552	8358	2019
Pigc	0.000260764	0.00304789	216	208
Dnm3	0.000674616	0.000842421	19	19
Vamp4	6.61437e-18	0.0106743	415	358
Prrc2c	6.4902e-57	0.0756119	3604	1591
Fmo2	3.17388e-09	-0.00146381	19	19
Gorab	1.38011e-05	0.0030618	132	120
Kifap3	3.7047e-07	0.00494158	260	234
F5	0.00130588	0.0110649	1558	811
Blzf1	3.11002e-06	0.00375219	198	189
Nme7	0.000224745	0.00379051	312	290
Atp1b1	0.000146784	-0.0418981	8942	1921
Sft2d2	4.63154e-05	0.00980282	1251	860
Tiprl	2.42387e-11	0.0112184	757	613
Dcaf6	0.00623092	0.00193107	146	139
Mpc2	6.96328e-05	0.0195094	3767	1628
Mpzl1	0.00896946	0.00582372	1043	729
Pou2f1	3.963e-08	0.00561063	295	266
Gpa33	2.18602e-10	-0.0109997	626	469
Tada1	2.19659e-05	0.00370293	221	204
Pogk	0.00102253	0.00288406	195	173
Uck2	3.1621e-26	0.0193756	661	469
Tmco1	1.35703e-28	0.0403113	2431	1320
Pbx1	1.32917e-16	0.0371995	2747	1329
Nuf2	3.05952e-07	0.00277698	75	66
Hsd17b7	9.49696e-08	0.00568432	287	246
Uap1	2.10676e-05	0.00863445	1024	757
Dusp12	1.3345e-07	0.00622592	391	349
Cfap126	0.00586663	-0.00066547	16	15
Sdhc	1.08806e-15	0.0235537	1913	1171
Tomm40l	0.000555142	0.00333464	267	243
Ndufs2	2.14957e-11	0.0299812	3404	1583
Ufc1	4.13175e-07	0.0177878	2370	1323
Gm20045	6.98832e-05	0.00375313	228	201
Dedd	0.00134606	0.00330608	296	267
Pfdn2	1.25716e-35	0.085766	5606	1864
Pvrl4	0.000110791	-0.00234249	99	91
Usf1	8.14214e-08	0.00616673	397	363
Tstd1	1.24991e-128	-0.0662522	975	485
F11r	0.00929396	0.00380951	573	481
Alyref2	0.00226725	0.00239359	183	173
Vangl2	2.55856e-05	0.00321202	153	136
Copa	3.66409e-05	0.00911681	1226	890
Dcaf8	0.000433998	0.00639145	865	684
Pea15a	5.69516e-15	0.031911	2301	1126
Igsf8	9.8658e-13	0.0136362	859	647
Pigm	1.51066e-06	0.00366566	169	158
Slamf9	0.00028959	-0.00118343	25	22
Igsf9	0.00609372	-0.00126762	59	56
Tagln2	3.43338e-44	0.218306	12583	2140
Dusp23	5.9225e-10	-0.00350604	97	94
Crp	4.05598e-15	-0.00547338	121	107
Apcs	0.000597178	-0.000586711	9	9
Mnda	0.000357764	0.00222641	91	80
Ifi203	1.0577e-08	-0.00548101	193	163
Ifi205	7.46785e-05	0.00180624	51	45
Grem2	0.00027936	0.00120322	28	25
Fh1	5.98079e-07	0.00939516	833	630
Chml	2.98775e-05	0.00288001	134	126
Exo1	0.0001401	0.00133071	34	32
Rbm8a2	5.4989e-08	0.00451845	167	150
Cep170	8.67632e-32	0.0142098	390	333
Sdccag8	0.000124893	0.00235463	111	106
Akt3	1.97067e-06	0.00264918	91	88
1700016C15Rik	0.00315705	0.00205108	107	89
Adss	4.16569e-14	0.0211509	1732	1086
Desi2	2.49619e-28	0.027696	1301	860
Hnrnpu	2.71275e-29	0.0397956	2395	1295
Kif26b	0.00951903	0.00062581	18	18
Tfb2m	2.27869e-10	0.00598897	253	230
Sccpdh	1.90677e-08	0.00616574	327	290
Ahctf1	1.23821e-09	0.00802015	492	423
Cdc42bpa	2.21035e-07	0.00746217	552	459
Psen2	2.99116e-08	0.0072328	460	394
Parp1	1.7801e-08	0.00728857	414	346
Lin9	0.000178955	0.00216818	86	77
Acbd3	1.13528e-06	0.0099558	975	718
H3f3a	4.42463e-30	0.147807	12728	2225
Sde2	6.07288e-19	0.0240218	1405	910
Pycr2	1.78125e-28	0.021723	834	612
Lefty1	3.79116e-18	0.0118559	380	306
Nvl	5.35364e-13	0.00864021	389	339
Cnih4	2.45086e-50	0.0866201	4430	1663
Wdr26	5.1581e-10	0.0180036	1793	1118
Lbr	2.2011e-14	0.0108569	469	368
Enah	4.44879e-10	0.0112072	758	584
Srp9	5.49032e-24	0.0751826	6330	1945
Degs1	1.49229e-16	0.0303752	2635	1376
Fbxo28	5.6474e-07	0.00612778	429	380
Capn2	3.60271e-18	0.0232036	1333	860
Capn8	1.51509e-05	-0.000778681	10	10
Aida	1.55488e-21	0.0167502	713	547
Dusp10	0.00862767	0.00334878	372	296
Gm37800	0.00323082	0.00085396	22	20
Hlx	0.00025048	0.000907926	17	16
Gm34342	6.32957e-07	0.00152061	27	26
2018-03-02	4.60583e-12	0.0235653	2307	1294
Mark1	0.00617342	0.000468236	9	9
Rab3gap2	0.00319469	0.00275133	250	228
Iars2	7.42208e-08	0.00597963	346	309
Bpnt1	0.000152137	0.00531335	525	440
Eprs	4.52404e-37	0.0450491	2302	1244
Tgfb2	1.25395e-05	0.00204683	59	54
Rrp15	4.0517e-24	0.0190891	809	611
Gpatch2	0.0053005	0.00248313	235	220
Cenpf	1.55297e-14	0.0260863	655	223
Ptpn14	4.09053e-06	0.00578215	393	330
Smyd2	3.31474e-11	0.00988483	595	495
Angel2	4.1678e-11	0.00969082	591	497
Vash2	0.0050089	0.00130319	66	65
Mfsd7b	2.80747e-08	0.00512409	239	217
Tatdn3	0.00460137	0.001655	101	97
Nsl1	0.000654741	0.00120748	33	30
Atf3	5.66897e-08	-0.0799498	7659	1389
Nenf	2.07808e-06	0.0320934	5528	1856
Tmem206	0.0010362	0.00150095	64	63
Ppp2r5a	0.00451192	0.00392061	540	466
Dtl	1.53101e-10	0.00525195	161	134
Ints7	0.00194614	0.00276545	224	205
Lpgat1	1.19874e-37	0.0387097	1661	982
Nek2	1.43036e-06	0.00261562	75	66
Slc30a1	0.000172568	-0.00353657	254	232
Sertad4	0.00199325	-0.00214429	131	120
Gm15867	1.38337e-06	-0.00231812	69	67
Irf6	0.000198101	-0.00559756	533	428
Nmt2	3.43641e-18	0.0151784	756	603
Rpp38	0.00381408	0.00174889	107	102
Acbd7	0.000891315	-0.000779199	17	17
Hspa14	2.34275e-15	0.0120329	558	451
Fam107b	1.49745e-06	0.014349	1497	898
Frmd4a	1.76031e-37	0.0163399	376	296
Prpf18	0.00635807	0.00232186	226	217
Bend7	2.76524e-06	0.00490994	303	269
Sephs1	2.28798e-06	0.00503935	317	283
Phyh	2.61684e-14	-0.0102879	478	403
Mcm10	0.00118606	0.00148217	66	66
Optn	0.00110831	0.00381074	361	315
Camk1d	3.29891e-07	0.00375938	153	141
Cdc123	2.00694e-08	0.0113666	1043	779
Nudt5	4.37395e-15	0.0116255	509	407
Sec61a2	8.20416e-08	0.00533796	263	236
Upf2	4.14625e-15	0.0119589	606	495
Proser2	0.00326116	-0.00300501	264	226
Echdc3	0.00223148	0.00151134	69	65
Gata3	0.00242163	-0.00147784	71	69
Taf3	3.31247e-07	0.00697724	512	439
Atp5c1	1.60167e-17	0.0846128	8837	2070
Kin	8.30372e-07	0.00683788	518	443
Rbm17	4.4855e-38	0.0375383	1686	1044
Il15ra	8.32455e-10	-0.00211023	35	34
Fbxo18	0.00011243	0.00346216	227	207
Fam188a	8.0254e-05	0.00538304	536	469
Pter	0.00465878	0.00216185	167	155
Rsu1	1.57631e-27	0.0204967	870	654
Vim	4.67798e-80	0.586692	14276	1454
Hacd1	1.08722e-36	0.0308211	1123	714
Stam	9.06204e-14	0.0098594	489	422
Cacnb2	7.43511e-06	0.001957	56	54
Arl5b	0.00103506	0.00502157	608	497
Nebl	2.24709e-12	0.00733533	264	221
Mllt10	3.72239e-16	0.0174094	1036	738
Dnajc1	9.09679e-15	0.01617	1110	827
Commd3	3.13251e-31	0.0376339	2049	1176
Bmi1	2.95965e-07	0.00659507	478	420
Pip4k2a	1.3012e-08	0.00355344	114	108
Thnsl1	0.00189358	0.00184988	110	108
Pdss1	7.49169e-09	0.00389807	134	127
Abi1	1.10167e-13	0.0174975	1312	907
Acbd5	3.98487e-17	0.0150421	884	705
Mastl	3.89433e-05	0.00204601	68	64
Yme1l1	3.45435e-11	0.0107925	723	596
Spopl	3.66192e-05	0.00445265	325	289
Hnmt	4.5042e-08	-0.00200113	42	42
Il1rn	0.00483929	-0.00541868	698	486
Ehmt1	3.98795e-06	0.00703379	609	498
Zmynd19	5.44342e-13	0.00777802	320	282
Mrpl41	1.51086e-08	0.0132077	1262	886
Pnpla7	0.0058742	0.00110032	50	50
Nsmf	1.87223e-05	0.00461336	308	273
Entpd8	0.0048955	-0.000917237	31	30
Nrarp	8.78054e-11	0.00617573	231	202
Nelfb	0.000267086	0.00508652	535	451
Tubb4b	3.08142e-13	0.0560859	4192	1530
Tmem203	6.36513e-06	0.00533695	392	346
Ssna1	1.1357e-45	0.0526996	2414	1271
Anapc2	0.00224945	0.00471697	613	497
Lrrc26	6.9603e-31	-0.0252205	916	604
Dpp7	0.0012618	0.00264081	194	181
Uap1l1	9.077e-07	0.00803693	611	476
Sapcd2	1.98387e-07	0.00342155	93	76
Entpd2	5.42423e-06	-0.00382827	216	205
Npdc1	1.12745e-11	0.0292655	3241	1521
Abca2	7.82729e-05	0.00411846	301	267
Clic3	8.13191e-07	0.00729058	402	290
Fbxw5	0.000510487	0.00420309	409	359
Traf2	1.74242e-05	0.0044552	310	281
Edf1	2.05721e-40	0.165022	10876	2166
Rabl6	2.60873e-11	0.014513	1042	751
Fcna	0.00618953	-0.00154272	78	70
Bmyc	4.06938e-09	-0.0395899	4201	1433
Ubac1	1.09634e-06	0.00498958	291	259
C330006A16Rik	0.00892578	0.00258523	274	247
Qsox2	8.78618e-07	0.00295763	104	98
Dnlz	2.22065e-12	0.0148171	1007	732
Sdccag3	3.67359e-12	0.0121936	746	584
Pmpca	4.82793e-09	0.00770441	500	436
Inpp5e	0.000956376	0.00205005	116	112
Agpat2	1.2964e-05	0.0110306	1450	967
Snhg7os	0.00613389	0.00119951	54	51
Surf6	0.00553151	0.00214752	182	174
Rpl7a	5.46596e-26	0.296241	23838	2279
Surf2	1.28494e-15	0.0104776	412	346
Surf4	1.19443e-24	0.041739	2702	1361
Rexo4	0.00149099	0.00361622	365	325
Brd3	1.14273e-16	0.0185775	1150	817
Wdr5	7.81066e-13	0.00901267	392	324
Rxra	0.00159065	-0.00204343	123	117
Col5a1	7.31592e-07	0.00399618	178	162
Olfm1	0.00747755	-0.00169021	103	92
Mrps2	5.41503e-07	0.00386024	176	167
Tsc1	5.15325e-05	0.00356636	224	208
Gtf3c4	0.000484269	0.00272889	182	172
Ddx31	1.63295e-05	0.00222658	83	82
Med27	8.58238e-07	0.00454435	244	222
Rapgef1	2.10817e-10	0.0070962	333	288
Trub2	1.85629e-05	0.00372794	210	191
Urm1	7.16379e-21	0.018441	922	680
Odf2	2.88536e-05	0.00345808	204	192
Gle1	5.49379e-17	0.0108496	461	395
Sptan1	5.43073e-20	0.0209879	1198	841
Set	6.15866e-71	0.189359	7730	1917
Pkn3	3.04228e-12	0.00426906	98	88
Zdhhc12	1.48141e-41	0.0241973	768	580
D2Wsu81e	2.27582e-05	0.00371532	229	214
Lrrc8a	4.39005e-08	0.0102922	777	571
Dolk	0.00588816	0.00219962	189	178
Nup188	2.28771e-06	0.00370126	176	163
Sh3glb2	1.5283e-05	0.00850325	955	720
Fam73b	3.15241e-05	0.00262333	107	97
Dolpp1	0.00655359	0.00213387	181	171
Crat	0.000259299	0.00289069	185	175
Ppp2r4	1.74423e-12	0.0150706	1091	789
Ntmt1	6.89706e-22	0.0173578	761	578
Asb6	1.41293e-05	0.00411176	261	241
Prrx2	3.13609e-76	0.0792863	1919	857
Ptges	4.51829e-14	0.0120761	442	307
Tor1b	4.4154e-07	0.00622538	401	341
Tor1a	5.34278e-13	0.0120697	718	572
BC005624	7.76634e-08	0.00839047	681	573
Gpr107	5.21421e-06	0.00566627	432	379
Ncs1	5.84791e-20	0.00997977	297	257
Ass1	0.000544797	0.004678	398	312
Fubp3	6.15936e-19	0.0124434	578	501
Exosc2	3.14942e-07	0.00491569	234	203
Abl1	5.75934e-07	0.00531724	304	268
Qrfp	8.47982e-05	0.00139206	33	30
Aif1l	7.83038e-14	0.00755132	178	136
Nup214	2.50381e-07	0.0053562	312	284
Prrc2b	0.00374497	0.00492273	746	598
Pomt1	8.55823e-07	0.00364099	157	146
Uck1	1.21858e-05	0.00474368	339	309
Swi5	9.89601e-50	0.121702	6930	1955
1110008P14Rik	1.42168e-09	0.0268013	2436	1184
Lcn2	3.71508e-65	-0.456298	8419	865
Slc25a25	0.0024274	-0.00386041	385	313
Fam102a	6.21352e-05	-0.00601333	533	425
Dpm2	3.9784e-19	0.0182948	1027	746
St6galnac4	3.27076e-10	0.0034368	79	72
St6galnac6	7.90076e-08	0.00327001	105	99
Ak1	0.00017849	0.00149718	48	47
Eng	2.13607e-05	0.00255923	91	80
Fpgs	7.70651e-07	0.00458464	242	220
Cdk9	6.47566e-16	0.0198796	1250	832
Tor2a	3.57124e-06	0.00763124	712	574
Ptrh1	1.8858e-29	0.023146	784	534
Stxbp1	2.76507e-11	0.00535554	187	174
Fam129b	6.38865e-14	0.020555	1439	913
Rpl12	6.95407e-44	0.944846	51227	2316
Garnl3	0.00037966	0.00179652	77	75
Ralgps1	0.000350052	0.00251316	147	141
Angptl2	3.95523e-18	0.00883448	249	209
Zbtb43	1.0498e-05	0.00440392	289	264
Mvb12b	0.00386255	0.00197997	136	128
Pbx3	0.000115657	0.00301911	178	166
Mapkap1	7.02742e-11	0.0110616	754	598
Gapvd1	7.74995e-10	0.0107512	809	639
Hspa5	4.5404e-07	0.0483441	5959	1847
Rabepk	5.29402e-12	0.00827872	413	364
Fbxw2	4.33644e-16	0.0151852	920	713
Psmd5	2.74014e-12	0.00896085	446	382
Traf1	0.000151211	0.00221682	95	89
Cntrl	0.00206665	0.00217601	144	135
Rab14	2.59044e-23	0.0417442	3241	1559
Gsn	1.05795e-21	0.053628	2286	1068
Ggta1	1.16818e-09	0.00529237	213	193
Dab2ip	0.00886046	0.00426527	683	553
Ndufa8	1.03736e-26	0.0571851	4063	1642
Rbm18	3.36424e-10	0.00833027	457	392
Mrrf	5.00539e-05	0.00449858	354	318
Ptgs1	9.52746e-13	0.0117283	492	343
Pdcl	0.00397457	0.00291561	315	295
Rc3h2	2.67215e-11	0.0097716	571	474
Zbtb6	0.00655279	0.00184613	133	126
Zbtb26	9.13922e-09	0.00377924	124	117
Rabgap1	8.23328e-13	0.00930322	447	377
Dennd1a	0.00501463	0.002343	194	177
Nek6	1.67892e-20	0.0168569	747	559
Psmb7	5.71298e-48	0.0732219	3496	1494
Rpl35	6.99172e-22	0.258719	22802	2277
Arpc5l	6.15983e-28	0.039072	2354	1278
Ppp6c	3.24915e-06	0.00701637	604	507
Gtdc1	1.24985e-05	0.00242038	92	89
Zeb2	6.38647e-08	0.00414576	144	123
Gm13470	2.11833e-05	0.00142526	33	32
Orc4	4.71479e-08	0.00624764	347	302
Mbd5	0.00828111	0.00183415	145	139
Epc2	5.735e-08	0.00868324	670	546
Kif5c	0.00406104	0.00148367	72	66
Mmadhc	6.80221e-07	0.00954407	944	715
Tnfaip6	9.38137e-05	0.00336866	60	30
Rif1	1.4793e-11	0.00903504	465	386
Arl5a	3.28757e-11	0.01009	630	530
Stam2	2.81044e-07	0.00632937	410	359
Fmnl2	1.28839e-11	0.00849872	425	364
Prpf40a	9.22536e-46	0.051618	2539	1358
Arl6ip6	8.55131e-11	0.00851833	462	399
Nr4a2	6.06811e-12	0.0115811	552	404
Gpd2	1.85389e-10	0.0146291	1219	850
Acvr1	3.74896e-08	0.00554358	286	256
2018-03-07	1.46382e-20	0.0222974	1282	867
Ly75	9.40937e-05	0.00181504	62	59
Pla2r1	1.5155e-09	0.00415377	120	104
Rbms1	1.01254e-66	0.0987546	4125	1588
Tank	5.33583e-06	0.0040608	237	222
Psmd14	1.2032e-37	0.0363082	1605	990
Dpp4	4.24848e-05	-0.00162263	41	37
Cobll1	2.52602e-06	0.00549202	341	289
Ttc21b	0.00393959	0.00190125	133	129
Scn9a	0.00705705	0.000595192	9	7
Nostrin	3.7694e-08	-0.00722263	428	353
Spc25	4.66548e-11	0.00686858	183	127
Bbs5	0.000933131	0.00137225	54	54
Ppig	2.61137e-32	0.0460176	2614	1379
Phospho2	0.00217493	0.00279044	254	241
Ssb	2.24998e-50	0.0683608	3354	1538
Mettl5	0.00090393	0.00336537	295	267
Ubr3	1.378e-05	0.00498232	371	329
Myo3b	0.00391066	0.000592363	13	13
Sp5	0.00476949	0.00128159	42	35
Gorasp2	3.63261e-22	0.0238311	1416	947
Tlk1	6.95853e-06	0.00592681	483	415
Mettl8	0.00132048	0.00202844	114	107
Dync1i2	2.39249e-28	0.0341641	2126	1264
Slc25a12	0.00754886	0.00158744	105	101
Hat1	1.00193e-06	0.00652239	391	310
Pdk1	0.00178643	0.0035451	347	306
Zak	4.91338e-11	0.00694202	270	227
Cdca7	2.18467e-13	0.00622726	186	161
Sp3	5.18884e-10	0.00882572	537	460
Sp3os	3.92007e-08	0.00831733	594	482
Ola1	3.54537e-41	0.0370726	1533	960
Cir1	8.18518e-08	0.00984779	872	683
Scrn3	0.000647481	0.00196341	100	97
Wipf1	9.75052e-19	0.00806827	196	169
Chrna1	2.95038e-30	0.014884	269	178
Chn1	2.16395e-07	0.0023028	54	51
Atf2	8.42807e-11	0.0107132	726	589
Atp5g3	8.09679e-23	0.0811311	6598	1879
Lnp	8.0257e-09	0.00485796	217	207
Mtx2	8.2894e-25	0.0224902	1077	767
Hnrnpa3	8.88118e-35	0.0741133	4609	1696
Nfe2l2	8.03246e-07	0.01104	1189	854
Agps	3.48442e-07	0.00791071	594	481
Rbm45	4.19456e-05	0.00272154	131	125
Fkbp7	1.87955e-22	0.00907868	210	173
Plekha3	2.50568e-09	0.00648357	341	307
Zfp385b	0.000141804	-0.000918368	16	15
Cwc22	0.00094614	0.0025067	171	162
Ube2e3	8.02456e-37	0.0354507	1566	976
Ssfa2	1.88024e-07	-0.00700472	476	399
Dnajc10	8.72847e-09	0.0277409	2659	1215
Nckap1	1.99181e-18	0.0227237	1563	1031
Dusp19	0.00528748	0.00282572	294	266
Nup35	2.69652e-08	0.00479245	193	170
Zc3h15	5.72382e-40	0.0482969	2415	1311
Itgav	1.29918e-21	0.0276864	1589	968
Ctnnd1	6.6601e-18	0.0281666	1863	1070
2700094K13Rik	1.69312e-36	0.0885431	4024	1419
Tmx2	1.80342e-15	0.0127045	677	551
Med19	8.42595e-15	0.0172173	1130	798
Clp1	0.00636339	0.00226028	202	190
Serping1	5.86166e-05	-0.00620734	250	147
Timm10	1.53055e-22	0.0208523	1054	760
Ssrp1	1.87997e-31	0.0483197	2453	1232
Ptprj	6.99811e-06	-0.0050687	319	268
Nup160	0.00154919	0.00196207	109	102
Fnbp4	0.000885298	0.00419464	396	338
Mtch2	3.34781e-43	0.0475114	2257	1260
C1qtnf4	1.68903e-20	-0.00638478	131	120
Ndufs3	3.68848e-10	0.0220961	2487	1376
Kbtbd4	0.00141287	0.00188805	104	100
Celf1	1.09947e-17	0.0260049	1864	1126
Psmc3	2.04841e-13	0.0241418	2139	1241
Slc39a13	1.31427e-18	0.0105103	362	310
Nr1h3	0.00879284	0.00182741	135	125
Acp2	1.18978e-07	0.00421438	186	175
Pacsin3	0.000116532	0.00592273	618	506
Arfgap2	0.000784274	0.00475661	573	491
Ckap5	1.15328e-10	0.00729345	325	279
Arhgap1	3.74208e-10	0.0126649	1003	736
Dgkz	0.000339937	0.00476358	473	404
Creb3l1	4.24716e-05	-0.00378037	231	205
Phf21a	0.00361275	0.00389316	470	399
Pex16	0.00836137	0.00291983	348	313
Mapk8ip1	0.00414953	-0.00125252	58	57
Slc35c1	0.00224804	-0.00409503	477	400
Cd82	9.32814e-19	0.031528	2080	1162
Ext2	1.54254e-10	0.0104993	715	573
Gm13889	0.000125659	0.0019128	37	25
Alkbh3	1.5039e-11	0.00961679	528	438
Hsd17b12	3.47776e-52	0.0522109	2209	1206
Api5	3.04086e-08	0.00876564	712	596
Gm10800	1.39428e-06	0.00598605	438	384
Commd9	4.45674e-08	0.00907382	732	593
Ldlrad3	2.44202e-20	0.0133678	518	423
Trim44	4.30171e-09	0.0123235	992	727
Fjx1	6.25859e-19	0.0135846	359	262
Pamr1	3.91678e-21	-0.0168573	582	397
Slc1a2	6.12169e-10	-0.00470262	150	133
Cd44	3.22332e-09	0.0782603	10118	2021
Pdhx	3.74467e-06	0.00469907	303	277
Apip	1.83409e-15	0.0138368	722	570
Ehf	3.77526e-08	-0.0146131	1475	932
Cat	0.000104479	0.00503435	457	393
Abtb2	0.00607395	0.00164465	81	67
Nat10	1.62589e-06	0.00439468	229	206
Caprin1	5.75948e-20	0.0211232	1349	932
Lmo2	0.00505832	-0.00106824	33	29
Cstf3	4.87347e-09	0.00719666	393	335
Tcp11l1	1.404e-19	0.0155592	483	330
Depdc7	1.20339e-07	0.00351988	116	105
Qser1	2.78163e-05	0.00463762	343	306
Prrg4	0.00012503	0.00291202	160	149
Eif3m	6.21369e-18	0.044373	3931	1646
Immp1l	2.07775e-10	0.0154985	1389	947
Dnajc24	4.35992e-10	0.00890776	541	454
Mpped2	8.48983e-12	0.00324033	57	50
Arl14ep	0.00082047	0.00277624	191	177
Kif18a	0.00295743	0.00109248	36	34
Bdnf	2.85576e-21	0.0109365	234	165
Lin7c	1.83833e-18	0.0187198	1100	804
Lgr4	0.00626746	-0.0033956	385	322
Ccdc34	8.8163e-28	0.0651698	3399	1334
Nop10	3.62905e-32	0.10617	7174	1917
Slc12a6	9.61981e-05	0.0030215	178	168
Emc4	1.61608e-28	0.037955	2205	1203
Katnbl1	5.15279e-29	0.0172709	599	480
Emc7	1.1429e-24	0.0360934	2404	1332
Aven	6.04165e-05	0.00334746	199	184
Grem1	1.75778e-08	0.00416829	73	47
Arhgap11a	1.996e-06	0.00477477	219	179
Aqr	2.93346e-08	0.00658862	406	358
Zfp770	0.000685538	0.00185634	87	84
Dph6	4.29985e-16	0.00990037	381	319
2700033N17Rik	0.00935886	-0.00154799	110	108
Spred1	3.60216e-13	0.00926641	457	397
Fam98b	1.39623e-05	0.00425404	278	253
Thbs1	4.001e-05	0.0144743	1076	552
Srp14	6.3256e-60	0.118351	5935	1886
Bub1b	3.53861e-09	0.00440116	124	101
Pak6	0.000603438	0.00165053	67	64
A430105I19Rik	0.00626066	0.00225643	181	162
Phgr1	1.77297e-16	-0.0723381	2458	699
Knstrn	4.40294e-11	0.00927598	315	226
Chst14	6.56487e-06	0.00233012	81	79
Ccdc32	5.83326e-07	0.00532588	306	272
Casc5	1.07703e-09	0.00378349	86	71
Rad51	1.66178e-08	0.00395422	115	97
Rmdn3	0.00313601	0.00301869	296	271
Gchfr	1.23071e-26	0.0440813	1560	719
Dnajc17	0.000823609	0.00376487	338	294
Zfyve19	0.000524676	0.00367491	335	308
Spint1	1.51373e-14	-0.0182529	1137	751
Chac1	0.00708844	0.00159246	80	69
Ino80	0.000128089	0.00378227	279	256
Chp1	2.1033e-17	0.0318237	2350	1242
1700020I14Rik	1.31309e-10	0.0140019	1146	820
Oip5	0.000121809	0.00134272	34	32
Nusap1	3.37869e-13	0.0106767	267	152
Ndufaf1	1.2394e-05	0.00344412	181	170
Rtf1	6.41255e-23	0.0361777	2599	1380
Tyro3	0.00136367	0.00149139	58	53
Mga	5.0767e-13	0.0111479	653	536
Ehd4	1.58664e-16	0.0193772	1116	768
Zfp106	4.76027e-19	0.0248661	1714	1088
Snap23	8.80455e-05	0.00513063	499	437
Lrrc57	0.000582493	0.00177978	81	79
Ccndbp1	1.40617e-06	0.00798026	723	592
Tgm5	1.23292e-06	-0.00129077	22	22
Tubgcp4	3.07082e-06	0.00437418	249	226
Ckmt1	6.07903e-37	-0.0339577	1188	713
Serf2	3.4701e-34	0.277475	20145	2275
Hypk	2.67925e-23	0.0286776	1603	987
Mfap1a	0.001391	0.00292667	240	219
Wdr76	0.00209564	0.00132518	50	47
Casc4	0.000471018	0.00289473	178	158
Ctdspl2	1.24293e-05	0.00509437	401	362
Eif3j1	2.81053e-06	0.004747	309	287
B2m	1.76815e-09	0.0547909	6669	1893
Sord	7.29288e-08	-0.00607043	342	300
Duox2	6.33537e-71	-0.0361878	720	466
Duoxa2	4.2084e-44	-0.0347886	956	558
Duoxa1	6.11171e-05	-0.00164994	47	44
Shf	0.000595033	-0.00715363	953	679
Slc28a2	0.00278833	-0.000417663	6	6
Gatm	1.12525e-63	0.0398809	926	566
AA467197	1.08999e-06	-0.0271475	1421	541
Slc30a4	3.06548e-06	0.00586493	426	369
Bloc1s6	0.000178309	0.00446145	400	354
Sema6d	0.00546118	0.00121882	48	43
Slc24a5	4.76071e-30	0.0214696	579	399
Myef2	8.9719e-32	0.0235628	787	568
Dut	1.57994e-41	0.0616961	1947	919
Secisbp2l	0.000194512	0.00402523	343	313
Cops2	3.25322e-12	0.0103001	611	514
Dtwd1	1.35149e-06	0.00347162	146	135
Gabpb1	0.000333395	0.00284792	184	172
Usp8	4.549e-08	0.00762919	524	441
Usp50	2.7254e-08	0.00578876	296	261
Trpm7	1.95471e-08	0.00774659	540	461
Sppl2a	8.14227e-06	0.00872612	954	723
Blvra	1.52658e-07	0.00925193	699	535
Ncaph	2.98385e-05	0.00241122	90	82
Itpripl1	1.13678e-12	0.00615943	204	184
Snrnp200	1.52195e-07	0.00715694	507	429
Ciao1	0.000486807	0.00371517	326	293
Tmem127	0.00537483	0.00328805	383	339
Stard7	6.23623e-06	0.0052347	355	311
Fahd2a	0.000844393	-0.00324557	272	247
Mrps5	1.18943e-15	0.0177307	1142	820
Mal	0.000233654	0.0229455	4010	1492
Mall	0.00414559	0.00413469	465	373
1500011K16Rik	1.23188e-19	0.0240809	1490	964
Bub1	1.22781e-09	0.00357755	84	72
Anapc1	7.37573e-13	0.0102614	531	438
Tmem87b	0.000177053	0.00516095	468	388
Zc3h8	1.50946e-07	0.00368399	140	130
Ttl	7.91643e-07	0.00367719	162	152
Polr1b	0.000445595	0.00201539	95	90
Slc20a1	3.59168e-24	0.0429438	1432	735
Ckap2l	2.84492e-14	0.0089907	225	147
Il1a	0.0036945	0.00409574	275	187
Snrpb	3.49634e-58	0.141477	6567	1869
Nop56	5.54427e-39	0.0435762	1662	940
Idh3b	1.05354e-12	0.0202927	1641	1015
Ptpra	4.62596e-30	0.0212664	836	637
Mrps26	1.74971e-16	0.0230681	1556	974
Fastkd5	0.00568397	0.00108277	48	48
Ddrgk1	1.03724e-05	0.0140758	2215	1273
Itpa	2.40491e-21	0.02211	1112	753
Slc4a11	2.06703e-07	0.00623372	274	204
4930402H24Rik	1.70127e-10	0.00735851	354	308
Atrn	2.45764e-05	0.00423562	290	265
Gfra4	0.00550956	0.000820704	21	18
1700037H04Rik	1.15148e-13	0.0105139	531	443
Cenpb	2.85121e-06	0.0122847	1400	902
Cdc25b	0.00325349	0.00224694	146	129
Mavs	0.00276615	0.00252936	198	179
Pank2	1.22662e-13	0.00996125	498	426
Smox	3.16313e-08	0.010991	879	642
Prnp	3.27337e-09	0.0102914	690	524
Tmem230	3.31853e-13	0.0113188	624	507
Pcna	6.17987e-14	0.0161077	893	646
Cds2	0.00269999	0.00393778	456	390
Trmt6	3.84782e-17	0.0155005	745	560
Mcm8	9.86147e-05	0.00158933	44	41
Crls1	0.00240924	0.00317633	312	284
Fermt1	1.65608e-26	0.0676122	3949	1516
Bmp2	1.79543e-35	0.0511025	906	319
Tmx4	0.000124659	0.00308679	188	175
Plcb1	2.33728e-05	-0.00333915	177	164
Plcb4	0.000880772	0.000906055	23	23
Mkks	6.05305e-14	0.0148364	992	752
Jag1	1.72619e-24	0.0188681	603	417
Btbd3	6.62977e-06	0.00358278	190	181
Ism1	0.005573	0.000755995	21	20
Tasp1	0.000995499	0.00199572	110	106
Esf1	3.13382e-28	0.0214592	903	679
Ndufaf5	3.39817e-07	0.00397106	155	140
Snrpb2	1.5243e-33	0.0334099	1645	1058
Dstn	4.7584e-21	0.122241	12306	2213
Rrbp1	7.18319e-20	0.071006	7466	2045
Snx5	1.23118e-27	0.0268044	1339	896
Mgme1	0.000654925	0.00200755	90	83
Polr3f	6.31994e-07	0.00451054	244	228
Gm561	0.000540219	0.00507431	574	478
Dtd1	4.79044e-05	0.00466189	351	303
Rin2	3.64669e-06	0.00604941	434	360
Naa20	1.58142e-23	0.0189988	885	672
Crnkl1	0.00120066	0.00306368	257	236
Xrn2	8.76252e-40	0.0405375	1892	1124
Foxa2	4.92018e-15	0.0156437	834	611
Nxt1	8.00619e-11	0.0114931	785	611
Gzf1	1.54093e-05	0.00334498	180	171
Acss1	9.78901e-08	-0.00195376	38	36
Abhd12	2.4375e-13	0.0096159	472	405
Gins1	1.45561e-08	0.00370651	109	96
Ninl	1.81795e-06	0.0027997	98	92
Nsfl1c	3.90034e-12	0.0145844	1115	813
Fkbp1a	2.01695e-103	0.275798	10269	2051
Psmf1	1.67363e-06	0.00600074	409	347
Fam110a	4.08484e-05	0.00691201	570	422
Slc52a3	0.000150091	-0.00291021	160	146
Csnk2a1	1.04725e-23	0.0220259	1185	862
Tbc1d20	0.00580452	0.00389009	550	467
Rbck1	5.7494e-09	0.00859488	573	484
Zcchc3	0.00949659	-0.000659582	20	20
H13	7.73384e-46	0.0976653	5579	1813
Mcts2	5.25933e-06	-0.00236949	80	77
Bcl2l1	0.000321353	0.00663852	837	636
Tpx2	6.70546e-16	0.013934	363	205
Pdrg1	2.9867e-06	0.00824357	831	659
Plagl2	0.000123464	0.00359011	257	238
Asxl1	0.00154954	0.00348094	344	307
Nol4l	0.000333585	0.00326615	234	213
Commd7	1.07444e-10	0.0130395	977	723
Dnmt3b	0.000112799	-0.00123977	28	26
Mapre1	2.55264e-32	0.0406141	2177	1207
Snta1	0.00188471	0.00137304	51	46
E2f1	9.79865e-12	0.00523395	139	118
Chmp4b	3.38323e-19	0.0602118	5681	1889
Raly	1.58224e-43	0.067357	3416	1484
Eif2s2	7.64516e-37	0.09039	5440	1818
Ahcy	0.00120015	0.00148318	62	60
Itch	1.60968e-05	0.00555628	472	412
Dynlrb1	6.81102e-33	0.0603338	3822	1606
Map1lc3a	2.68828e-19	0.0295708	1693	970
Pigu	8.37643e-06	0.00504442	357	317
Ncoa6	0.00529652	0.00323531	358	313
Acss2	0.00833641	-0.00219993	179	157
Gss	1.48311e-06	0.0109315	1066	748
Trpc4ap	3.90947e-05	0.0065871	683	548
Edem2	0.00528619	0.0039153	536	458
Procr	1.1849e-27	0.0207122	540	368
Mmp24	0.000357165	0.00121498	32	30
BC029722	3.47437e-09	0.0106294	741	558
Eif6	8.12403e-42	0.116243	6888	1934
Cep250	2.09226e-07	0.00487498	243	219
Ergic3	0.00516951	0.012267	3434	1575
Rbm12	0.0012776	0.00266439	199	185
Nfs1	0.00449922	0.00365712	479	423
Romo1	0.000208547	0.0138674	2561	1348
Rbm39	1.26305e-34	0.0988383	7335	2041
Phf20	3.18556e-21	0.0147415	607	490
Aar2	0.000287216	0.00380873	310	281
Dlgap4	1.49884e-10	0.0133232	1005	740
Tgif2	8.83963e-05	0.00266196	131	123
1110008F13Rik	1.03236e-52	0.101271	5293	1808
Ndrg3	0.00576294	0.00221646	189	177
Dsn1	0.00034409	0.0011127	28	27
Soga1	2.40289e-05	0.00173684	49	47
Samhd1	1.96406e-05	0.0034095	180	166
Rbl1	2.55011e-06	0.00237755	75	72
Manbal	4.52992e-32	0.0302495	1441	941
Src	9.36916e-06	0.00687226	622	508
Blcap	2.04693e-10	0.00986154	621	502
Ctnnbl1	1.85298e-13	0.00986539	490	417
Rprd1b	5.58911e-06	0.00549634	402	348
D630003M21Rik	2.80933e-11	0.00565016	169	142
Lbp	8.88937e-32	-0.0349483	1043	550
Snhg11	1.37274e-06	-0.00183459	37	33
Top1	1.58484e-17	0.0339037	2891	1478
Plcg1	2.22705e-05	0.00298549	150	144
Ptprt	0.000164017	-0.00327204	196	175
Srsf6	2.4884e-39	0.0499649	2468	1294
Ift52	0.00407879	0.00341032	402	353
Mybl2	3.14099e-06	0.00260269	70	58
Fitm2	2.05081e-06	0.00352762	154	141
R3hdml	5.24865e-07	0.0027055	76	70
Hnf4a	3.76617e-06	0.00738205	645	515
Ttpal	0.000207431	0.00279828	162	151
Serinc3	1.46326e-05	0.0112406	1585	1071
Pkig	1.01263e-19	0.0165917	814	630
Ada	0.00503446	0.00174434	101	91
Ywhab	7.92478e-50	0.0663022	3464	1575
Tomm34	4.55788e-12	0.00995365	547	456
Stk4	1.95086e-05	0.00526027	408	352
Wfdc15b	1.92349e-10	-0.00269295	42	35
Matn4	3.5565e-06	0.00495953	231	173
Sdc4	6.94574e-51	0.173649	10015	2099
Sys1	4.07334e-07	0.0187215	2516	1358
Dbndd2	0.00456617	0.00224188	189	181
Wfdc10	0.000365341	-0.000574772	6	5
Dnttip1	0.001118	0.00563559	738	576
Ube2c	1.15965e-12	0.0437069	1097	282
Snx21	5.42003e-05	0.00388732	260	234
Ctsa	0.00364503	0.00697646	1381	955
Pcif1	0.000595976	0.006016	826	655
Zfp335	0.00286587	0.00185708	108	101
Ncoa5	0.000704565	0.00276294	192	179
Cd40	1.15779e-05	0.0021064	50	41
Slc35c2	2.52457e-07	0.00516529	297	274
Elmo2	4.22884e-06	0.00331199	149	140
Trp53rka	0.00636965	0.00177354	122	115
Zmynd8	0.00229093	0.00428119	529	450
Ncoa3	0.00740516	0.00286142	293	254
Trp53rkb	1.10597e-07	0.00357392	131	124
Arfgef2	4.39023e-05	0.00371513	226	203
Cse1l	1.33035e-09	0.0065609	300	260
Stau1	1.01403e-05	0.00609587	551	474
Ddx27	4.64621e-33	0.0267863	1045	700
1500012F01Rik	0.000292897	0.0222497	3290	1381
B4galt5	2.39424e-07	0.00498531	265	241
Tmem189	4.1876e-07	0.00597943	395	349
1200007C13Rik	0.000463476	-0.000630553	10	10
Dpm1	5.6244e-07	0.00605542	437	396
Mocs3	0.00446534	0.00142197	73	70
Nfatc2	0.00942733	-0.00178917	131	121
Zfp64	1.63879e-10	0.0080932	428	366
Tshz2	5.39307e-18	-0.022662	1334	854
Pfdn4	1.4342e-49	0.0503006	1976	1119
Fam210b	8.01135e-08	0.0062802	377	333
Aurka	1.63678e-10	0.00644025	156	103
Cstf1	4.14608e-05	0.00331204	183	169
Rtfdc1	5.32957e-16	0.0164872	1071	797
Bmp7	5.52149e-12	0.00298345	49	44
Rae1	4.34344e-21	0.0179313	824	613
Rbm38	5.82183e-07	0.00547355	292	244
Pmepa1	9.56358e-22	0.0812102	5814	1777
Rab22a	1.9545e-21	0.0210509	1086	772
Vapb	6.05164e-43	0.0434216	1883	1107
Stx16	1.43444e-24	0.0242288	1208	834
Npepl1	1.62626e-08	0.00923649	660	522
Nespas	4.5778e-06	0.00207741	65	65
Gnas	1.6022e-86	0.312691	13863	2153
Gm20721	0.002035	0.00147125	72	72
Ctsz	3.40052e-37	0.0461434	2417	1265
Atp5e	1.81145e-05	0.0351497	6921	1981
Slmo2	8.13203e-31	0.0239808	912	645
Gm4631	0.00932342	0.000975576	44	44
Gm6710	0.00331523	0.00167582	98	95
Gm14403	0.000649327	-0.000799636	17	17
Lsm14b	4.88713e-07	0.00453705	244	228
Psma7	5.65592e-62	0.262464	14410	2217
Mtg2	0.00376499	0.00258006	230	213
Adrm1	6.40843e-26	0.034792	1928	1096
Lama5	5.15911e-10	0.0137136	1073	764
Rps21	1.48754e-20	0.21365	20636	2264
Cables2	4.77471e-08	0.00610486	333	294
Gata5	8.10274e-06	0.00617238	479	392
Slco4a1	1.21336e-11	0.00618972	194	163
Mrgbp	2.50256e-10	0.00723448	371	331
Dido1	2.24132e-05	0.00510574	401	353
Gid8	0.00795008	0.00295298	339	300
Ythdf1	1.53888e-05	0.00565956	480	418
Ppdpf	1.50494e-07	0.0251496	3610	1590
Gmeb2	0.000522845	0.00265737	166	155
Rtel1	2.19132e-06	0.00277201	91	82
Arfrp1	2.28104e-10	0.0100501	677	555
Tpd52l2	3.36879e-35	0.0427322	2264	1266
Dnajc5	2.15992e-09	0.0187455	1874	1109
Uckl1	0.00074463	0.00407045	406	356
Prpf6	9.20324e-13	0.00981043	510	431
Rgs19	9.09469e-22	0.0113585	366	313
Pcmtd2	3.00232e-05	0.00444166	323	290
Polr3k	4.50993e-22	0.0249459	1292	858
Clcn5	9.09366e-06	0.00621413	537	456
Ppp1r3f	1.35911e-05	0.00168662	43	41
Ccdc22	1.32491e-07	0.00441246	213	202
Prickle3	0.000391167	0.00185985	77	72
Plp2	4.69957e-77	0.0948296	3675	1520
Gpkow	0.00138718	0.0020976	127	121
Wdr45	1.82663e-23	0.01842	789	588
Praf2	2.86078e-24	0.0164473	565	434
Tfe3	0.000276065	0.00526631	535	436
Gripap1	1.93768e-10	0.00699224	332	294
Otud5	3.79617e-09	0.00799238	516	443
Pqbp1	3.6e-07	0.00685093	517	450
Timm17b	1.29347e-06	0.00926538	938	723
Hdac6	0.000994097	0.00203203	119	117
Suv39h1	1.21144e-17	0.00808511	221	192
Rbm3	5.00637e-50	0.254876	14055	2192
Tbc1d25	0.0077116	0.00113463	57	57
Ebp	1.94181e-09	0.0221281	2224	1173
Porcn	7.53587e-30	0.0343625	1637	941
Ftsj1	5.15749e-08	0.00487328	217	196
Dynlt3	1.61002e-16	0.0227342	1682	1079
Tspan7	2.10008e-14	0.014716	865	652
Mid1ip1	2.49913e-12	0.0162985	1077	740
Atp6ap2	3.6705e-21	0.0231368	1429	964
1810030O07Rik	1.92713e-08	0.00559835	285	257
Med14	5.23951e-06	0.00466305	296	266
Usp9x	2.81578e-16	0.0203151	1457	982
Ddx3x	3.72525e-07	0.021285	3232	1516
Cask	7.46254e-05	0.00383915	257	229
Maoa	6.17797e-14	0.00571245	163	151
Fundc1	1.43798e-11	0.00995799	619	523
Kdm6a	2.89811e-06	0.00476049	291	261
Gm26652	0.00154984	0.00139728	53	49
Rp2	3.04271e-07	0.00489286	268	248
Ndufb11	3.59849e-10	0.0450779	5993	1904
Rbm10	3.88026e-06	0.00444253	252	224
Uba1	2.94332e-15	0.0204053	1526	1014
Cdk16	2.98885e-13	0.0118	703	567
Araf	4.84243e-17	0.0129066	653	532
Timp1	6.52774e-37	0.109052	2982	1075
Elk1	0.00182501	0.0016874	85	81
Uxt	2.37982e-05	0.00619089	597	503
Dock11	1.6974e-08	0.00402508	160	156
Pgrmc1	1.14387e-25	0.0353524	2197	1243
Slc25a5	9.70514e-28	0.203418	13330	2103
C330007P06Rik	1.52544e-10	0.00747115	390	346
Ube2a	1.57094e-26	0.0340767	1943	1144
2018-09-06	1.84632e-10	0.00458813	136	124
Rpl39	4.54584e-28	0.330429	26808	2301
Upf3b	3.76725e-17	0.0216208	1463	966
Nkap	1.41e-12	0.00960653	523	451
Rnf113a1	0.000656367	0.0014918	52	48
Zbtb33	1.88712e-05	0.00329138	187	182
Lamp2	5.84315e-16	0.0350597	3432	1581
Cul4b	1.6849e-06	0.00292218	112	108
Mcts1	3.02299e-26	0.0212766	1055	784
C1galt1c1	8.10847e-05	0.00426038	341	308
Thoc2	4.91656e-10	0.0118755	872	665
Xiap	1.11903e-07	0.00878774	770	626
Stag2	5.2204e-05	0.00544939	527	464
Zdhhc9	7.81172e-05	0.00498926	452	396
Utp14a	6.70859e-10	0.0077936	439	385
Aifm1	4.02577e-06	0.00610528	481	415
Slc25a14	7.03504e-05	0.00319608	183	169
Rbmx2	3.90527e-12	0.00848659	378	315
Arhgap36	0.00314214	-0.000291906	3	3
Rap2c	6.54914e-15	0.0100075	471	414
Hs6st2	3.75112e-18	0.00684426	151	129
Gpc4	0.000225472	-0.00260653	142	132
Phf6	3.24726e-12	0.00630296	235	216
Hprt	4.30931e-28	0.0394658	2439	1315
Mospd1	2.80679e-05	0.00452799	330	300
Cxx1a	0.000180422	0.00236997	108	99
Cxx1b	4.99299e-08	0.00315997	102	99
3830403N18Rik	0.000125647	-0.000488779	5	5
Mmgt1	3.19692e-05	0.00367823	219	199
Htatsf1	1.34746e-07	0.00762774	571	477
Zic3	6.3849e-14	0.00656546	196	171
Fgf13	7.44263e-25	0.0115756	221	160
Atp11c	5.12938e-07	0.00374469	151	137
Fmr1	7.47617e-12	0.0109717	712	580
Gm14698	4.67559e-17	0.0113911	486	407
1110012L19Rik	7.97257e-09	0.00787977	523	450
BC023829	5.29395e-08	0.00436484	185	171
Cd99l2	9.62933e-06	0.00586489	482	412
Hmgb3	8.6216e-43	0.0427763	1616	925
Vma21	1.2081e-21	0.017789	860	657
Gabre	4.72916e-11	0.00408874	104	94
Cetn2	6.61998e-09	0.0103127	842	670
Nsdhl	2.20028e-05	0.00575015	459	381
Zfp275	1.3196e-06	0.00336944	142	134
Trex2	0.000883461	-0.000943977	25	25
Haus7	7.02327e-11	0.00691186	319	289
Bgn	0.00178808	-0.0095519	464	213
Dusp9	2.26136e-11	0.00420295	107	97
Bcap31	6.87746e-37	0.0566775	3222	1475
Idh3g	7.30866e-13	0.0233498	1916	1134
Ssr4	0.00158954	-0.0391441	11148	2125
L1cam	0.00639619	-0.0007437	21	20
Naa10	2.72193e-17	0.0238898	1490	948
Hcfc1	3.99188e-12	0.0101962	582	481
Irak1	0.000526139	0.0057851	752	607
Mecp2	2.3027e-05	0.00489262	381	340
Flna	1.21132e-59	0.0764354	2667	1193
Emd	3.49164e-17	0.0163277	934	707
Rpl10	3.99842e-18	0.729904	86745	2323
Atp6ap1	7.90108e-22	0.0249632	1528	1002
Gdi1	1.7077e-08	0.00753342	496	431
Fam50a	2.33996e-07	0.00756451	588	490
Lage3	9.50041e-09	0.0129486	1219	865
Ubl4a	1.58023e-12	0.0177207	1247	813
Slc10a3	3.46817e-05	0.00284104	139	132
Ikbkg	5.57418e-12	0.00945157	482	401
G6pdx	0.00467766	0.00379009	440	356
Dkc1	1.09816e-23	0.0177196	606	443
Mpp1	3.52756e-14	0.0102274	440	361
Fundc2	2.59084e-13	0.0231922	2141	1246
Brcc3	5.45108e-06	0.00583792	447	379
Vbp1	2.1511e-28	0.0221598	910	670
Pls3	2.87642e-41	0.0342652	1320	858
Tbl1x	3.13685e-24	0.0211553	1039	762
Prkx	0.00115527	0.00428108	466	395
Pola1	7.79991e-11	0.00513702	162	142
Pcyt1b	9.68075e-05	0.00158869	48	46
Pdk3	1.1437e-07	0.003483	119	111
Zfx	2.31235e-11	0.00863282	471	413
Eif2s3x	6.41074e-07	0.00919244	859	660
Apoo	4.93963e-10	0.00721312	367	324
Maged1	1.00333e-06	0.0117341	1252	856
Spin4	0.0098721	0.000549722	14	14
Amer1	0.000451407	0.00236946	136	130
Las1l	3.56229e-18	0.0370578	2632	1256
Msn	6.18552e-104	0.18307	4598	1343
Heph	7.03673e-06	-0.00164673	40	39
Efnb1	3.93059e-05	0.00759435	826	630
Pja1	6.75871e-13	0.0117084	664	529
Igbp1	3.29589e-05	0.00907962	1216	882
Pdzd11	1.23097e-28	0.0215367	890	657
Kif4	2.13034e-06	0.00294049	92	79
Snx12	3.58356e-15	0.0122422	634	514
Gjb1	5.13454e-32	-0.0434643	1824	928
Zmym3	1.33769e-05	0.00387402	208	188
Nono	6.28239e-25	0.0387209	2770	1452
Taf1	6.90857e-05	0.00460364	400	363
Ogt	1.13003e-33	0.0363982	1866	1144
Pin4	2.51983e-06	0.0141288	1986	1186
Rps4x	4.43998e-27	0.889331	79084	2323
Slc16a2	2.67758e-11	0.00931866	427	332
Rlim	2.23316e-06	0.00718403	626	523
Zdhhc15	8.43512e-12	0.00501961	160	151
Pbdc1	1.28502e-21	0.018779	947	702
Atrx	1.20741e-16	0.0227731	1797	1158
Magt1	1.22597e-15	0.0179704	1216	870
Cox7b	3.55615e-29	0.111876	8947	2082
Pgk1	9.2997e-14	0.0111562	440	332
Gm379	1.071e-05	-0.00228163	75	70
Hmgn5	3.12838e-05	0.00982098	961	628
Sh3bgrl	2.46695e-30	0.0312165	1589	1003
Apool	0.000109782	0.00446588	356	311
Pof1b	0.000291777	-0.00248679	139	132
Chm	0.00698169	0.00233438	223	210
Pcdh11x	0.00372228	-0.000825609	19	17
Pcdh19	0.00519294	0.00136121	54	47
Sytl4	0.00722174	-0.000507624	11	11
Cstf2	9.60503e-09	0.00545177	244	219
Cenpi	0.00025771	0.00140594	36	32
Timm8a1	0.00021276	0.00144903	48	48
Rpl36a	2.72151e-25	0.31345	26164	2297
Gla	1.26725e-05	0.00337865	173	162
Hnrnph2	8.6304e-12	0.0112065	700	571
Armcx1	0.00295191	0.00105196	37	36
Armcx5	0.00303052	0.00162002	89	86
Gprasp1	0.00678239	0.0018411	138	133
Tceal8	1.18365e-05	-0.00592217	392	302
Wbp5	2.92608e-47	0.0845888	4403	1645
Ngfrap1	6.83671e-34	0.0447038	2070	1111
Morf4l2	4.16556e-51	0.0667492	3416	1563
Tmsb15b1	0.00114335	-0.000941502	26	26
Slc25a53	0.000711234	0.0015386	61	59
Fam199x	9.1687e-08	0.00618946	356	302
Nrk	1.40609e-11	0.00809345	156	87
Mum1l1	0.000316223	0.00136985	37	33
Cldn2	3.17618e-06	-0.0211676	2879	1297
Morc4	2.29847e-15	0.00774951	222	179
Prps1	8.91059e-06	0.00573698	450	386
Tsc22d3	2.55371e-05	0.0139764	1829	1064
Vsig1	1.06872e-11	0.0187171	1155	682
Psmd10	1.73604e-15	0.0155785	890	660
Acsl4	1.04056e-09	0.00932085	610	497
Ammecr1	4.8884e-05	0.00610812	596	490
Pak3	0.00461474	0.00102909	35	32
Alg13	1.2304e-05	0.00325084	145	129
Tmem29	1.24335e-12	0.00954408	512	445
Apex2	0.00476553	0.00133244	62	58
Maged2	2.15157e-11	0.00944561	505	416
Gnl3l	3.92784e-07	0.00525405	315	289
Fgd1	0.00338921	0.00120606	49	47
Tsr2	0.00609214	0.00216708	184	173
Huwe1	1.43372e-14	0.0158042	1062	788
Hsd17b10	6.53407e-07	0.0208549	3008	1453
Smc1a	1.12884e-26	0.0288896	1385	865
Kdm5c	6.10869e-07	0.00685367	512	439
Gpr173	0.00561093	0.000546481	12	12
Shroom2	0.00396105	-0.00168069	92	84
Mageh1	6.3411e-08	0.00568052	290	252
Ubqln2	0.000194468	0.00452539	412	361
2210013O21Rik	1.36263e-16	0.0156327	864	648
Sat1	3.82706e-11	0.0615947	7420	1959
Acot9	3.89663e-27	0.0212768	857	622
Sms	1.3368e-31	0.0257015	1006	696
Mbtps2	7.47782e-09	0.00582964	306	282
Cnksr2	5.89885e-07	0.0025762	70	63
Eif1ax	1.29303e-51	0.0606544	2535	1268
A830080D01Rik	0.000479819	0.0025865	164	156
Sh3kbp1	1.28113e-17	0.0151523	773	592
Pdha1	5.29522e-09	0.0160837	1628	1027
Adgrg2	2.09319e-07	0.00564941	278	230
Phka2	8.41886e-05	0.00247696	109	100
Cdkl5	0.000254104	0.00140305	44	43
Nhs	0.00316591	0.000582219	12	12
Reps2	2.52122e-14	-0.00352557	62	59
Rbbp7	1.43947e-20	0.029846	2102	1222
Txlng	5.64107e-05	0.00321468	182	169
Syap1	1.50768e-08	0.00793189	549	467
Ap1s2	2.12181e-13	0.00551338	162	150
Zrsr2	4.0907e-26	0.023893	1239	872
Car5b	4.29296e-05	0.00315962	172	162
Siah1b	1.10835e-06	0.00324681	121	111
Tmem27	1.81978e-12	-0.00354623	62	56
Mospd2	4.83805e-12	0.00788469	335	291
Gemin8	3.04338e-08	0.00459903	190	172
Gpm6b	9.35204e-31	0.0154745	419	332
Ofd1	1.00804e-12	0.00589977	199	187
Trappc2	5.50387e-05	0.0033697	190	172
Rab9	3.9485e-16	0.0151193	900	691
Tmsb4x	2.17666e-55	2.9986	148296	2321
Prps2	0.00013601	0.00320553	222	214
Msl3	3.07896e-10	0.00686767	339	304
Arhgap6	1.00463e-14	0.00545407	136	124
Gm15261	5.39872e-07	0.00267979	68	59
Hccs	2.54721e-13	0.00848491	381	338
Hnf4g	0.00808893	-0.000781967	25	24
Zfhx4	8.45887e-16	-0.00462788	88	79
Pex2	3.37379e-12	0.0118064	750	598
Gm8797	1.28205e-27	0.0855865	6580	1919
Zc2hc1a	4.018e-15	0.00897044	352	307
Stmn2	0.0030042	0.0110183	484	134
Mrps28	1.49509e-18	0.0206784	1179	797
Tpd52	6.85096e-36	0.0718673	4946	1823
Impa1	3.08018e-20	0.0160936	764	592
Slc10a5	0.00238096	-0.000424343	6	6
Zfand1	7.49901e-07	0.00645088	467	402
Chmp4c	5.67529e-09	0.0102279	735	565
Snx16	4.51199e-06	0.00420672	247	230
Ralyl	0.00995367	-0.000328799	5	5
E2f5	0.00898327	0.00326852	395	333
1810022K09Rik	3.07224e-25	0.0306934	1590	998
Car2	2.07709e-19	-0.0864714	4755	1336
Ythdf3	1.96566e-10	0.0104573	750	615
Armc1	6.81773e-22	0.0161452	740	591
Mtfr1	3.81418e-25	0.0172237	734	589
4632415L05Rik	1.17232e-08	0.00555208	259	232
Cp	3.86883e-12	0.0323409	2569	1135
Hps3	0.00129447	0.0020617	118	111
Gyg	2.84958e-11	0.00823815	404	343
Naaladl2	2.59618e-05	-0.00174555	50	48
Ect2	1.05899e-12	0.00814597	232	170
Nceh1	4.58428e-08	-0.00618267	337	289
Tnfsf10	0.000221605	-0.000786198	14	14
Fndc3b	6.12122e-09	0.01527	1447	931
Pld1	4.46322e-06	-0.00507606	343	303
Slc2a2	1.36183e-12	-0.00285881	39	33
Eif5a2	3.36828e-07	0.00224467	57	55
Rpl22l1	2.33422e-35	0.234534	16433	2204
Mecom	3.25523e-05	0.00717027	737	567
Mynn	3.74805e-08	0.00471192	221	209
Lrrc31	0.00073582	-0.00113414	29	26
Sec62	9.98315e-24	0.0550492	4852	1849
Skil	1.03922e-22	0.0328389	1998	1113
Zmat3	6.39003e-08	0.00482689	213	188
Pik3ca	1.82121e-14	0.0126911	735	593
Zfp639	7.62716e-21	0.0111951	380	327
Gnb4	1.399e-12	0.00501912	104	84
Actl6a	4.4496e-27	0.0237481	1128	804
Mrpl47	3.47068e-09	0.00757912	407	340
Ndufb5	3.26561e-14	0.0618219	6702	1956
Ttc14	3.18862e-50	0.0426836	1742	1074
Fxr1	3.60772e-27	0.0214293	995	739
Dnajc19	3.16436e-11	0.0222422	1825	1039
Atp11b	0.000166499	0.0058038	640	530
Dcun1d1	1.30365e-09	0.0108061	808	628
Acad9	5.65122e-05	0.00320797	193	184
Anxa5	2.42603e-91	0.168884	5449	1640
Exosc9	9.57976e-05	0.00230994	111	110
Ccna2	5.09753e-14	0.0147865	382	196
Bbs7	0.00347814	0.00100762	35	34
4932438A13Rik	1.63057e-07	0.0067572	453	390
Il2	0.000300745	0.00231385	120	114
Bbs12	0.00580231	0.000767791	24	24
Nudt6	4.40093e-05	0.0032426	170	156
Spata5	2.00597e-05	0.00233953	90	87
Ankrd50	0.00114715	0.00487805	529	435
Hspa4l	2.29865e-49	0.0391085	1353	850
Plk4	8.7349e-10	0.005433	178	148
3110057O12Rik	9.15188e-05	0.00217695	95	93
Pgrmc2	5.61035e-36	0.0325449	979	637
Jade1	5.68068e-06	0.00717617	621	498
Sclt1	6.86927e-06	0.00320053	147	138
Slc7a11	1.01094e-06	0.0150563	846	421
Noct	0.00501021	0.00515215	618	435
Elf2	1.00346e-08	0.00897879	685	565
Ndufc1	8.97437e-19	0.0457128	3658	1563
Naa15	1.03358e-24	0.0213337	1028	748
Rab33b	0.00323877	0.00242228	189	175
Setd7	1.93125e-14	0.0093012	407	351
Mgst2	0.000404741	0.0150111	2188	1044
Lhfp	2.97318e-14	0.0083285	197	134
Nhlrc3	0.00112918	0.00278894	215	200
Proser1	1.25091e-11	0.00877758	457	391
Ufm1	2.64689e-20	0.0272415	1819	1097
Supt20	0.00508788	0.00338973	409	359
Exosc8	1.0059e-21	0.0198809	804	567
Alg5	3.83268e-23	0.0315741	1917	1117
Rfxap	8.82735e-05	0.00715324	781	589
Dclk1	5.48728e-29	0.0303653	1193	709
Nbea	1.91099e-07	0.00534066	269	233
Tm4sf1	1.17346e-21	0.253333	8245	1090
Tm4sf4	0.00954521	-0.0281737	6094	1484
Wwtr1	2.5806e-26	0.0206241	855	638
Commd2	1.12389e-27	0.0331595	1675	1012
Rnf13	2.51993e-13	0.0122137	788	637
Pfn2	0.000103572	0.00253143	112	100
Serp1	4.82577e-21	0.0544978	4172	1637
Eif2a	2.3533e-13	0.0130846	817	632
Selt	1.60073e-23	0.0343944	2347	1297
Siah2	1.65862e-06	0.00749387	583	461
Aadac	1.08372e-34	-0.021547	453	274
Sucnr1	0.00487078	-0.000393587	4	3
Mbnl1	7.90313e-08	0.0117264	1072	748
P2ry1	0.00534389	0.00116563	55	55
Rap2b	2.80116e-13	0.0142958	775	549
Dhx36	1.50891e-22	0.0171734	823	650
Mme	0.00110155	0.00148891	51	44
Plch1	0.00113248	0.00255989	182	171
Gmps	1.04423e-21	0.0166391	711	546
Ssr3	3.32314e-35	0.0446244	2559	1353
Tiparp	0.000235011	0.00673676	762	573
Ccnl1	2.5498e-09	0.0323471	3865	1565
Rsrc1	2.75455e-19	0.0192844	1047	767
Gfm1	4.62929e-10	0.00643555	292	260
Lxn	2.44802e-17	0.0210944	1196	812
Mfsd1	9.88954e-10	0.00928175	606	498
Ift80	0.00232741	0.00169552	95	93
Smc4	1.12955e-23	0.0320655	1075	570
Trim59	2.46542e-17	0.0107542	350	288
Kpna4	1.96364e-23	0.0206668	1063	782
Arl14	0.00923867	0.00568918	934	632
Nmd3	6.52723e-17	0.0117666	507	420
Sptssb	5.36033e-19	-0.0567576	2347	779
Gm6634	0.00329983	0.000625871	14	14
Bche	2.3689e-07	-0.00382939	144	130
Pdcd10	6.31351e-38	0.0422762	2250	1274
Golim4	4.31173e-32	0.0436877	2566	1335
Fnip2	0.000808854	0.00247946	166	159
Ppid	3.91049e-19	0.0154309	602	463
Etfdh	0.0091907	0.00285522	343	309
4930579G24Rik	0.00188164	0.00135012	51	47
Pdgfc	1.17082e-13	0.00965669	421	343
Plrg1	8.98898e-10	0.00623053	276	243
Mnd1	3.31775e-10	0.007258	301	239
Arfip1	0.00493976	0.00360314	455	394
Tmem154	0.00139234	-0.000992968	30	30
Fbxw7	5.03697e-08	0.00837234	568	456
Sh3d19	4.23902e-18	0.02088	1290	874
Rps3a1	3.47548e-34	0.869703	64804	2323
Kirrel	3.39672e-07	0.00224398	57	55
Prcc	0.000406549	0.00280576	191	182
Hdgf	2.84044e-54	0.144896	6676	1861
Mrpl24	1.05502e-06	0.0144493	1779	1066
Rrnad1	0.00992784	0.00210117	201	192
Isg20l2	1.21968e-06	0.00464156	266	246
Nes	4.2012e-14	0.00908164	251	180
Gpatch4	6.14299e-28	0.0285423	1109	691
Apoa1bp	8.05336e-08	0.0179873	2110	1200
Iqgap3	2.20452e-05	0.00187007	55	52
Mef2d	1.58186e-08	0.00858232	591	484
Cct3	3.54228e-42	0.0705043	3197	1426
Glmp	6.89681e-13	0.0236426	2228	1277
Smg5	1.96391e-09	0.00796019	470	400
Bglap3	0.000275873	-0.00844106	154	57
Pmf1	1.86559e-14	0.015944	760	512
Slc25a44	2.0134e-05	0.00390929	239	218
Lmna	8.6244e-48	0.183622	9163	1950
Mex3a	2.52025e-15	0.0115216	442	343
Rab25	1.10605e-40	-0.0557865	1978	898
Lamtor2	2.13135e-10	0.0311623	3745	1626
Ubqln4	1.35371e-08	0.0080527	499	416
Ssr2	6.91989e-25	0.0685446	4666	1662
Arhgef2	1.30719e-10	0.0091745	542	453
2810403A07Rik	1.29045e-05	0.0072149	777	639
Rit1	4.58745e-06	0.00724906	644	522
Syt11	0.00851391	0.00211121	184	171
Gon4l	2.91631e-11	0.0105628	658	533
Msto1	4.69806e-05	0.0037815	240	217
Dap3	1.22053e-16	0.0175012	1077	793
Ash1l	1.63408e-11	0.0195987	1852	1139
Rusc1	7.02738e-05	0.00532471	467	392
Fdps	3.27572e-19	0.049495	3058	1244
Clk2	0.00532482	0.00200991	156	150
Scamp3	6.60112e-37	0.0300833	1185	787
Fam189b	3.5014e-22	0.0128646	382	301
Mtx1	8.82558e-23	0.0203626	994	722
Thbs3	0.00011493	0.00288249	140	122
Trim46	6.02831e-05	-0.00377767	239	214
Krtcap2	2.83706e-47	0.161084	8018	1917
Dpm3	9.75552e-05	0.00958469	1301	880
Slc50a1	3.01461e-10	0.0158953	1354	890
Efna1	2.66418e-16	0.0145689	711	537
Efna4	3.72446e-13	0.0168823	1081	731
Adam15	1.05932e-06	0.00581202	402	358
Zbtb7b	0.00904035	0.00305814	355	307
Gm15417	1.47832e-07	0.00486942	239	216
Flad1	0.00430648	0.00237894	193	177
Cks1b	1.29429e-58	0.161156	4471	1284
Shc1	1.32594e-28	0.0222873	955	702
Pygo2	1.73562e-06	0.00450469	255	233
Pmvk	1.98195e-09	0.0154307	1326	850
Adar	0.000810613	0.0029212	213	194
4632404H12Rik	0.00284488	0.00100037	35	35
Ube2q1	0.000475023	0.00545356	631	512
Hax1	5.27395e-24	0.0252485	1382	920
Ubap2l	9.12644e-35	0.0371247	1926	1160
4933434E20Rik	2.33179e-16	0.0163053	890	664
Tpm3	1.88137e-68	0.150716	7897	2042
Rab13	7.32077e-08	0.00765201	540	455
Jtb	2.02381e-21	0.0346057	2435	1318
Slc39a1	3.51196e-15	0.038626	2188	915
Crtc2	0.000167021	0.00280419	171	165
Gatad2b	3.2773e-11	0.0132449	990	728
Ilf2	2.18523e-20	0.0226785	1252	855
Snapin	3.42572e-20	0.0156483	705	555
Chtop	2.24743e-12	0.015483	1055	753
S100a13	7.35769e-20	0.0527364	3834	1563
S100a14	5.00029e-07	-0.028887	2440	934
S100a16	2.77109e-20	0.0833049	5735	1760
S100a3	6.85805e-16	0.00718066	189	160
S100a4	2.16093e-14	0.0527083	1547	698
S100a6	5.4798e-47	3.98319	221795	2322
S100a7a	0.000399734	0.00209319	40	27
Lor	7.41007e-09	0.00731589	298	222
Sprr2a3	1.24129e-06	-0.0195987	782	297
Sprr2h	0.00177702	0.00123347	22	15
Gm9774	0.000127647	0.00324304	204	187
Sprr1a	2.45303e-23	0.338338	8589	1000
Ivl	2.66525e-11	0.0168339	536	268
S100a11	2.61723e-41	0.955001	58295	2315
S100a10	1.02157e-42	0.572234	31324	2287
Them4	2.1972e-05	0.00422712	273	242
Rorc	1.24393e-07	-0.00245178	64	62
Tdrkh	1.48137e-07	0.00341261	109	98
Mrpl9	2.00366e-05	0.00971202	977	702
Snx27	5.14946e-06	0.00519271	367	325
Tuft1	0.000658831	0.0042413	386	320
Pogz	9.50797e-06	0.00456337	299	269
Psmb4	1.56782e-34	0.0855907	5705	1861
Selenbp1	2.02498e-05	-0.00793164	405	300
Pi4kb	0.00734684	0.00108122	51	51
Zfp687	0.00172465	0.00295637	255	234
Psmd4	3.33233e-35	0.0681404	4185	1671
Pip5k1a	1.36257e-32	0.0316919	1378	862
Vps72	1.14396e-17	0.0177261	1020	748
Scnm1	2.86255e-05	0.00486319	376	335
Gabpb2	5.72322e-05	0.00566229	551	471
Mllt11	2.94684e-19	0.0108484	325	263
Cdc42se1	8.35775e-27	0.029397	1475	934
Prune	3.77017e-08	0.00582501	303	269
Fam63a	0.00198478	0.00631569	1015	750
6330562C20Rik	0.000388742	0.00159877	62	61
Cers2	2.54653e-43	0.0541323	2398	1234
Setdb1	0.000180916	0.00322579	216	200
Arnt	0.000471151	0.00324469	249	230
Ensa	2.36869e-10	0.0105663	710	565
Adamtsl4	0.000734512	-0.00406012	374	320
Ecm1	2.93702e-64	-0.252738	7353	1525
Tars2	3.95248e-12	0.00898116	414	340
Rprd2	1.65376e-07	0.00639003	434	387
Prpf3	2.34676e-06	0.00370155	186	177
Mrps21	5.34553e-24	0.0465105	3108	1454
Ciart	0.00073204	0.0018007	80	76
Aph1a	5.70105e-08	0.0130875	1311	899
Anp32e	7.4763e-26	0.0314846	1309	772
Plekho1	9.73927e-11	0.003894	98	89
Otud7b	1.14268e-08	0.00985328	758	594
Mtmr11	1.4094e-07	0.00671739	461	405
Sf3b4	6.37885e-29	0.0297035	1324	868
Bola1	1.82041e-08	0.0159443	1519	971
Hist2h2ac	1.23317e-05	0.00164219	38	35
Hist2h3c2	1.37536e-09	0.00374953	94	81
Hist2h3c1	4.98505e-07	0.00292242	83	72
Txnip	1.15195e-65	-0.0689899	2015	978
Polr3gl	0.000298843	0.00293297	187	173
Lix1l	5.30121e-31	0.0157163	466	377
Rbm8a	2.32893e-48	0.0983472	4730	1701
Pex11b	1.4541e-08	0.00657377	358	316
Ankrd35	0.00564424	0.00126888	60	57
Pias3	4.37545e-07	0.00413897	195	182
Polr3c	0.000252938	0.00413348	345	301
Rnf115	7.99074e-11	0.00968643	623	524
Gpr89	1.14624e-06	0.00604074	399	342
Acp6	1.79021e-06	0.00497827	288	254
Chd1l	2.8963e-06	0.00330537	140	130
Pde4dip	5.64705e-11	0.00817652	403	335
Sec22b	6.01584e-12	0.0143232	1065	779
Notch2	1.04798e-16	0.0166932	695	458
Hmgcs2	3.97868e-31	-0.0112536	164	115
Phgdh	4.22918e-50	0.114948	2856	907
Zfp697	9.9043e-22	0.00944999	199	162
Wdr3	8.96749e-12	0.0065451	270	250
Man1a2	1.14652e-28	0.0349791	2047	1171
Vtcn1	0.00025954	-0.00301941	194	179
Ttf2	3.69195e-06	0.00335677	138	124
Ptgfrn	2.64348e-10	0.0137236	1065	756
Igsf3	1.04501e-11	0.0107068	620	493
Atp1a1	3.41964e-05	0.0330081	6329	1881
Ngf	1.3021e-41	0.0548145	1003	375
Sike1	1.93716e-21	0.0169431	748	571
Csde1	1.15606e-29	0.0502227	3397	1556
Nras	2.18636e-45	0.0469224	2055	1144
Dennd2c	0.00130545	0.00150551	63	60
Bcas2	8.79049e-46	0.0600548	2793	1358
Trim33	9.9968e-12	0.0110449	683	548
Hipk1	5.87081e-06	0.00835726	862	665
Dclre1b	0.0057603	0.00149881	92	91
Ptpn22	3.97929e-05	0.00162611	45	43
Rsbn1	2.49057e-18	0.0231543	1206	773
Phtf1	0.00011838	0.00328554	206	191
Magi3	0.00280285	0.00294188	263	238
Slc16a1	1.05679e-11	0.0102209	537	439
Ppm1j	7.16078e-12	0.00635716	226	199
Rhoc	4.6838e-37	0.0805364	3419	1325
Mov10	7.4496e-06	0.00205292	58	54
Capza1	9.44341e-29	0.0269415	1383	934
St7l	1.06263e-08	0.00704826	452	406
Cttnbp2nl	6.39297e-21	0.0163508	662	491
Ddx20	0.000405097	0.00206461	101	97
Fam212b	0.00451102	0.000536595	11	11
Rap1a	1.84273e-37	0.0374151	1767	1074
Atp5f1	1.11259e-46	0.155937	8407	1990
Wdr77	3.90506e-19	0.0165319	771	575
Chil4	0.00921261	-0.00162686	28	11
Cept1	2.95665e-12	0.0132797	931	711
Dram2	6.77248e-10	0.011533	903	699
Lrif1	6.80416e-05	0.00446748	375	343
Lamtor5	3.44337e-30	0.0481066	3045	1482
Rbm15	4.03568e-09	0.00738165	410	346
Strip1	0.00891393	0.00278148	286	246
Ahcyl1	3.05796e-06	0.00779031	765	621
Csf1	0.000136724	0.0035551	146	107
4933431E20Rik	4.19946e-05	0.00200364	76	76
Gstm5	1.00755e-17	0.0270103	1432	905
Gstm2	4.99164e-12	-0.00540992	175	162
Ampd2	2.08213e-09	0.00535842	222	200
Gnai3	4.19408e-15	0.019323	1524	1033
Psma5	3.18037e-41	0.0800394	4158	1627
Sort1	0.000192123	-0.00375037	257	222
Psrc1	1.19739e-05	0.00267562	86	73
Sars	1.00146e-18	0.0243588	1609	1011
5330417C22Rik	1.11382e-07	-0.00433161	151	123
Tmem167b	0.0012047	0.00330139	316	295
Taf13	4.99962e-10	0.00934279	579	474
Wdr47	0.00127267	0.00215782	131	124
Clcc1	1.94817e-06	0.00513807	321	287
Gpsm2	6.2328e-07	0.00309374	112	106
Stxbp3	0.000122938	0.00461277	400	349
Prpf38b	1.68005e-21	0.029654	1908	1118
Fam102b	4.17766e-39	0.0214918	592	440
Slc25a24	3.54328e-19	0.0221021	1363	902
Prmt6	0.000167032	0.00240734	122	117
Rnpc3	2.55976e-11	0.00751479	343	300
Dph5	2.3834e-09	0.00663418	344	303
Extl2	3.54023e-05	0.00285263	143	137
Vcam1	1.68371e-08	-0.0126666	707	444
Rtca	2.84166e-23	0.0166347	678	527
Dbt	0.000327953	0.00325963	242	225
Trmt13	2.08368e-13	0.00829315	367	329
Sass6	4.26291e-05	0.00139234	32	30
Hiat1	5.6639e-16	0.0116619	578	490
Agl	4.54862e-07	0.0045818	199	173
Frrs1	5.6116e-29	0.0310762	1666	1043
Palmd	5.57514e-12	0.014365	914	642
Snx7	1.06585e-07	0.00701073	455	384
Ptbp2	3.5749e-07	0.00485945	257	233
Alg14	7.55657e-10	0.00836034	478	405
Cnn3	1.82001e-89	0.0928186	2362	1006
Slc44a3	0.000483861	-0.00445357	423	357
Gclm	3.26592e-07	0.0301875	2670	1214
Dnttip2	3.08591e-32	0.0266048	1059	735
Fnbp1l	4.46039e-09	0.0164029	1766	1119
1810037I17Rik	6.47477e-14	0.051727	5383	1807
Usp53	6.06047e-15	0.0100831	423	359
Mettl14	2.11485e-06	0.0029839	120	116
Prss12	1.97494e-05	0.00180548	48	44
Ndst3	4.66157e-06	0.00124616	23	23
Camk2d	2.43165e-12	0.0236182	2254	1247
Larp7	1.31386e-20	0.0158572	711	553
Zgrf1	7.10313e-05	0.00142241	38	37
Ap1ar	1.91185e-12	0.0106957	632	525
5730508B09Rik	4.08481e-08	0.0090463	601	460
Elovl6	2.81809e-14	0.00964623	384	314
Gar1	1.59355e-41	0.0499516	2007	1085
Pla2g12a	1.00356e-17	0.0221661	1353	886
Casp6	8.74646e-07	0.0112513	1163	829
Ccdc109b	5.78827e-08	0.0058811	293	247
Sec24b	5.46516e-12	0.00837679	418	365
Ostc	1.13626e-24	0.0438969	3087	1472
Rpl34	1.89717e-29	0.534687	41573	2315
Gm42997	0.00488445	0.000599553	14	14
Lef1	0.00779765	0.000371721	6	6
Hadh	8.8289e-12	0.0183932	1630	1041
Sgms2	1.00853e-11	0.0257411	2082	1111
Papss1	2.65881e-06	0.00773106	692	558
Dkk2	3.66087e-14	0.0066303	131	88
Gm5549	1.95033e-21	0.0185489	566	392
Aimp1	2.47921e-28	0.0468353	2803	1385
Tbck	0.0028498	0.00224058	167	159
Npnt	8.36134e-40	0.0416397	1639	932
Gstcd	2.43472e-10	0.00457943	163	158
Ints12	8.50093e-11	0.0072182	334	293
Arhgef38	8.15102e-06	-0.00155806	34	32
Ppa2	4.50822e-16	0.0207819	1411	926
Tet2	0.00307633	0.00347408	393	348
Cxxc4	0.000327439	0.00113493	29	28
Cenpe	6.24025e-13	0.0129482	332	174
Bdh2	0.000992745	0.00392574	254	188
Slc9b2	4.02459e-06	0.00154345	35	35
Cisd2	2.36293e-31	0.036661	1880	1091
Ube2d3	4.9764e-64	0.154909	8215	2064
Manba	0.00629327	0.00195652	158	153
Nfkb1	2.91982e-06	0.0103028	1011	713
Ppp3ca	1.06747e-21	0.0249149	1428	924
Ddit4l	6.84336e-05	0.00237592	78	65
H2afz	2.89997e-52	0.551512	20612	2177
Dnajb14	2.13723e-12	0.0104991	564	462
Lamtor3	4.17086e-07	0.00463345	236	218
Mttp	0.00327986	0.00192274	126	120
Trmt10a	0.000319233	0.00232843	123	117
Adh7	1.86847e-07	0.00437967	149	118
Adh1	0.00726184	-0.000611135	16	16
Adh5	3.26677e-19	0.0267421	1689	1032
Metap1	2.04106e-07	0.00687696	488	419
Eif4e	9.2105e-47	0.0505698	2033	1152
Tspan5	1.97159e-08	0.00443182	180	167
Rap1gds1	3.03355e-13	0.0102123	505	416
Pdlim5	8.00403e-23	0.0280663	1660	1042
Gtf2b	9.6544e-16	0.0130431	656	513
Pkn2	5.56522e-21	0.0297773	2145	1232
Lmo4	4.58961e-19	0.0361594	2454	1248
Hs2st1	1.5552e-16	0.0157502	868	656
2018-09-15	4.11947e-87	0.186414	7720	1952
Sh3glb1	4.77024e-81	0.177557	6560	1807
Clca1	0.000905508	-0.00228346	40	18
Odf2l	6.91718e-08	0.0058806	326	286
Znhit6	3.45221e-12	0.00887167	434	375
Cyr61	1.08373e-18	0.0905607	4117	1099
Gm17501	6.3264e-07	0.00311243	81	66
Ddah1	1.36903e-28	0.0343639	1256	695
Bcl10	2.86475e-26	0.0273944	1405	915
2410004B18Rik	2.34783e-08	0.00901228	612	485
Ssx2ip	2.27056e-14	0.00902194	341	284
Ctbs	3.94418e-06	0.00374205	185	171
Spata1	0.00189199	0.00132259	57	57
Gng5	1.30818e-45	0.270569	18532	2282
Rpf1	1.18855e-11	0.0104927	586	457
Prkacb	4.35791e-10	0.00802332	433	364
Ttll7	1.47897e-24	0.0145577	479	382
Adgrl4	3.28978e-07	0.00283393	52	38
Fubp1	1.88487e-50	0.0591215	2627	1305
Nexn	0.00158452	0.00164688	61	52
Usp33	2.42234e-05	0.0047619	364	328
Zzz3	6.14403e-15	0.0134328	761	599
Ak5	0.00247873	0.000842009	24	24
Pigk	4.96231e-10	0.00774663	437	383
Rabggtb	7.67664e-22	0.0249748	1361	894
Acadm	0.00325144	0.00700875	1322	933
Cryz	5.8785e-09	0.00737564	425	364
Zranb2	1.3353e-34	0.0315585	1333	883
Ptger3	0.00149848	0.00258939	107	87
Cth	0.00802558	0.00126394	55	49
Ankrd13c	0.00044412	0.00456416	486	428
Srsf11	2.35182e-51	0.0724557	3992	1691
Lrrc40	3.9662e-06	0.00356105	172	160
Depdc1a	2.55588e-06	0.00239274	57	47
Wls	4.27639e-15	0.0227395	1766	1078
Tmem68	0.00669933	0.00148678	94	93
Tgs1	1.24455e-08	0.00682134	390	338
Rps20	1.2855e-16	0.382457	37517	2300
Chchd7	4.62392e-10	0.0115221	727	546
Gm11808	7.04604e-18	0.0494395	4219	1649
Impad1	0.000855623	0.00513326	635	524
Fam110b	7.4089e-09	-0.00211612	40	39
Sdcbp	0.0083147	0.0120764	3927	1714
Nsmaf	8.74285e-05	0.00272134	138	129
Tox	1.64795e-12	-0.0057679	190	175
Car8	4.3818e-24	-0.0132986	357	271
Rab2a	1.36668e-28	0.0604112	4587	1782
Chd7	5.82719e-08	0.00727417	462	386
Clvs1	6.94818e-06	0.00095631	14	14
Ndufaf6	0.000577757	0.00229906	128	121
Trp53inp1	0.00903665	-0.00368345	408	322
Esrp1	5.38543e-10	-0.00698524	361	319
Rad54b	0.00100733	0.000815596	17	16
Gem	0.00118637	0.00255204	159	138
Cdh17	6.99728e-07	-0.0111575	800	506
Pdp1	0.000529144	0.00164254	69	68
Fam92a	4.25441e-15	0.0111177	522	431
Triqk	1.3634e-13	-0.00267054	39	38
Otud6b	3.58492e-07	0.00516443	305	280
Tmem55a	1.21162e-08	0.00626811	344	307
Tmem64	0.000353496	0.00256344	152	144
Cpne3	3.82253e-05	0.00810613	968	737
Pnisr	0.00240115	0.00688618	1179	836
Faxc	0.00635888	0.000515592	11	11
Mms22l	8.14201e-08	0.00317654	96	89
Ndufaf4	1.67228e-12	0.0109202	540	424
Fut9	0.00089285	-0.000943929	23	22
Manea	0.00115652	0.00218452	139	135
Epha7	3.67855e-06	0.00169497	42	42
Casp8ap2	1.34731e-05	0.00393411	220	196
Mdn1	5.43216e-05	0.00295528	162	155
Ube2j1	1.17593e-06	0.0075585	624	505
Rngtt	4.17398e-08	0.00362273	132	128
Akirin2	9.61889e-14	0.016668	1136	812
Zfp292	0.000173064	0.00538437	549	462
Mob3b	2.08847e-10	-0.00581315	229	207
3110043O21Rik	0.00133063	0.00208227	126	121
Topors	8.87577e-07	0.00785456	668	537
Toporsos	8.35186e-05	-0.00321117	212	206
Ndufb6	3.87177e-06	0.017423	2463	1320
Aptx	0.0023485	0.00243341	185	173
Dnaja1	4.76233e-07	0.0293396	4343	1696
Smu1	0.00306491	0.00532291	802	622
B4galt1	1.74891e-14	0.0173903	1153	804
Spink4	6.05421e-11	-0.0897217	1730	443
Chmp5	8.40427e-17	0.0283915	2301	1299
Nfx1	0.000669057	0.00391834	397	360
Ube2r2	6.28811e-19	0.0297389	2007	1145
Ubap2	2.25377e-09	0.00876412	541	435
Dcaf12	0.00208079	0.00424156	493	410
Ubap1	1.89455e-06	0.00566214	381	340
Enho	0.000225757	0.00277936	92	63
Dctn3	4.60393e-05	0.0186628	3416	1575
Sigmar1	1.06703e-18	0.0144154	650	510
Vcp	3.37062e-06	0.0203644	3094	1465
Stoml2	2.42505e-12	0.0167522	1125	763
Fam214b	0.00945996	-0.00287054	308	266
Rusc2	0.000979808	0.00170023	74	70
Ccdc107	0.00210591	0.00794578	1389	930
Car9	5.87581e-09	-0.0188434	1344	728
Tpm2	1.72891e-37	0.058122	2592	1178
Tln1	2.27944e-24	0.0229299	1126	781
Npr2	1.90804e-06	0.00190101	48	47
Hint2	1.46097e-13	-0.0223431	1846	1099
Clta	0.00508245	0.0178065	5518	1891
Melk	2.21368e-06	0.00248535	71	64
Polr1e	0.00168031	0.00158171	72	68
Tomm5	1.46572e-41	0.10278	4749	1620
Trmt10b	0.00251143	0.00181768	108	104
Exosc3	6.85288e-06	0.00565272	413	351
Dcaf10	0.000880882	0.00296598	231	214
Shb	0.00158357	-0.00346739	342	306
Stra6l	2.74466e-09	-0.00164996	24	24
Ncbp1	1.21619e-08	0.00568036	275	246
Anp32b	1.22907e-52	0.121697	5738	1784
Coro2a	1.60779e-08	-0.00913804	674	541
Galnt12	1.92886e-06	-0.00595016	349	285
Sec61b	0.00409737	0.0376298	10651	2113
Tex10	1.747e-05	0.00387371	236	218
Msantd3	0.00122696	0.00175241	81	75
Tmeff1	3.40985e-11	0.0052258	166	150
Mrpl50	7.19249e-05	0.00854232	1087	796
Aldob	0.00116441	-0.00130273	38	32
Rnf20	0.00679902	0.00350305	432	368
Smc2	4.04296e-23	0.0200343	589	371
Abca1	1.6136e-09	-0.00546541	203	176
AI427809	1.68918e-05	-0.00094815	13	12
Fsd1l	0.00108338	0.0012257	44	44
Rad23b	3.8283e-24	0.0268492	1537	1002
Ikbkap	0.00448022	0.00231503	196	185
Epb41l4b	1.20508e-08	-0.00581336	286	253
Txn1	1.22691e-45	0.288847	15848	2186
Lpar1	9.13967e-07	0.0038122	163	149
Ptgr1	1.88864e-08	-0.0285298	2227	1028
Dnajc25	2.94079e-05	0.00621357	585	487
Ugcg	0.0034448	0.00568423	855	636
Ptbp3	0.000235673	0.010796	1798	1106
Inip	0.000773721	0.00241473	150	142
Slc31a1	2.34887e-07	0.00821544	677	551
Cdc26	8.17011e-12	0.0164648	1410	967
Bspry	5.34378e-14	-0.0103956	458	367
Alad	1.92269e-21	-0.0195607	857	590
Pole3	9.79319e-16	0.0160878	878	647
Ambp	1.70476e-19	-0.0140728	257	163
Kif12	1.22497e-06	-0.00371916	146	132
Col27a1	3.37685e-18	0.0231201	1089	661
Whrn	3.01729e-07	0.00221748	55	53
Atp6v1g1	4.74342e-51	0.129392	6656	1912
Tnfsf8	0.00526093	-0.000275836	3	3
Tnc	1.10949e-05	0.00911405	254	108
Trim32	0.000960398	0.00175319	90	90
Tle1	0.00545021	0.00312664	357	317
Ptprd	6.83219e-09	-0.00462504	164	146
Mpdz	5.42538e-07	0.00222052	60	59
Zdhhc21	0.00014028	0.00357835	263	245
Snapc3	0.000363954	0.00325562	236	217
Psip1	5.88437e-40	0.0347169	1181	737
Bnc2	0.00923838	0.00076977	21	18
Cntln	0.000129103	0.00193312	79	78
Rraga	1.19801e-08	0.00907962	703	580
Plin2	6.15386e-37	0.0422515	1569	882
Rps6	2.02607e-06	0.237267	45557	2316
Klhl9	2.73515e-06	0.00570557	441	393
Gm12603	2.38509e-20	0.0118999	286	206
Mtap	2.20126e-31	0.0220658	762	561
Cdkn2a	2.23591e-105	0.212869	6317	1565
Cdkn2b	7.02219e-43	0.0481562	1528	824
Tusc1	0.000702372	0.00165212	69	66
Caap1	8.52136e-06	0.00386084	203	181
Plaa	2.08693e-08	0.00852011	611	502
Ift74	0.000404443	0.00319484	234	214
Mysm1	0.000103833	0.00399944	312	287
Jun	6.41791e-19	-0.119789	7827	1578
Hook1	1.34185e-05	-0.0047171	341	307
Cyp2j6	1.12623e-41	-0.0196499	472	364
Cyp2j9	4.69189e-05	-0.00095475	15	14
Cyp2j5	9.20451e-08	-0.00157482	23	21
Nfia	2.75444e-05	-0.00683773	676	541
Tm2d1	5.66309e-08	0.0142947	1621	1051
Usp1	2.57076e-15	0.0137345	622	463
Efcab7	0.00831265	0.000636962	18	18
Pgm2	8.84051e-07	0.00587567	365	314
Ror1	2.80933e-05	0.00138293	34	34
Cachd1	0.00591745	0.00119288	57	56
Ak4	0.00174968	0.00158366	58	50
Leprot	6.58246e-07	0.0136409	1701	1103
Lepr	0.00125846	0.00233104	125	108
Mier1	0.000186062	0.00839689	1124	806
Slc35d1	4.18854e-11	0.0105241	624	494
1700024P16Rik	0.000117772	-0.000537525	6	6
Prkaa2	4.44263e-05	-0.00248195	102	94
Ppap2b	1.17597e-31	0.0261829	690	430
Usp24	6.048e-05	0.00360096	238	222
Dhcr24	1.11703e-09	0.0104611	659	507
Ttc22	2.30105e-05	-0.00183279	57	56
Ttc4	0.00474142	0.00230121	189	175
Acot11	0.00452657	-0.00129078	61	59
Mrpl37	1.54314e-05	0.00615197	504	416
Dio1	1.3221e-05	-0.000926893	14	14
Ndc1	4.61894e-07	0.00370656	157	148
Lrp8	8.39487e-05	0.00260435	121	111
Magoh	2.29197e-14	0.026427	2253	1247
Echdc2	5.8993e-14	-0.0138319	726	535
Zyg11b	0.000102529	0.00325557	206	192
[truncated: 6,110 more rows]
